# Supplementary material for: Aberrant NSUN1 activity connects m5C-RNA modification to TDP-43 neurotoxicity in ALS/FTD
Source: Life Sci Alliance. 2025 Nov 4;9(1):e202503297. doi: 10.26508/lsa.202503297 (PMC12588883; doi:10.26508/lsa.202503297)
Supplement: Supplementary file 2 [file LSA-2025-03297_TableS1.xlsx]

## Sheet: Analysis Summary
University of Dundee FingerPrints Proteomics Results
Project: 399_2021_DUN_LM
General Information
Protein data obtained from MQ version 1.6.6.0
This data is subject to a 1% False Discovery Rate (FDR) at the Protein level & Peptide Spectrum Match (PSM) level and is unfiltered.
Single peptide identifications should be taken with caution and further investigation (intensity, Q-value, score columns) will be required to determine if the identification is truly valid.
Protein Summary:	A condensed view of the Protein Groups data with important column information highlighted & non-essential columns removed.
Protein Groups:	The unedited protein groups information as MQ outputs it.
Peptides:	The peptides table contains unedited information on the identified peptides in the processed raw-files.
Evidence:	The evidence file combines all the information about the identified peptides

## Sheet: Protein Summary
Protein IDs	Protein names	Gene names	Fasta headers	Number of proteins	Peptides	Peptides KD3	Peptides KD4	Peptides KD5	Peptides KD6	Peptides KD7	Peptides KD8	Mol. weight [kDa]	Sequence length	Q-value	Score	Sequence coverage KD3 [%]	Sequence coverage KD4 [%]	Sequence coverage KD5 [%]	Sequence coverage KD6 [%]	Sequence coverage KD7 [%]	Sequence coverage KD8 [%]	Intensity IgG (KD3)	Intensity TDP-43 (KD4)	Intensity IgG (KD5)	Intensity TDP-43 KD6)	Intensity IgG (KD7)	Intensity TDP-43 (KD8)	Average intensity negative - KD3, KD5, KD7	Average intensity experimental - KD4, KD6, KD8	Experimental vs negative	LOG2 experimental vs negative	id	Peptide IDs	Peptide is razor	Mod. peptide IDs	Evidence IDs	MS/MS IDs	Best MS/MS	Deamidation (NQ) site IDs	Dioxidation (MW) site IDs	Oxidation (M) site IDs	Deamidation (NQ) site positions	Dioxidation (MW) site positions	Oxidation (M) site positions
P23246;H0Y9K7;H0Y9U2	Splicing factor, proline- and glutamine-rich	SFPQ	sp|P23246|SFPQ_HUMAN Splicing factor, proline- and glutamine-rich OS=Homo sapiens OX=9606 GN=SFPQ PE=1 SV=2	3	63	10	59	13	60	13	60	76.149	707	0	323.31	15.4	58.8	21.2	58.7	19	62.9	50226000	71690000000	162720000	79842000000	228040000	80828000000	1.46995e+08	7.74533e+10	526.91	9.04141	615	209;210;438;439;572;876;877;879;937;938;939;969;1133;1550;1587;2122;2130;2131;2213;2321;2602;2816;2817;2833;2834;2944;3081;3972;3973;4605;4756;4804;4805;5649;5650;5680;5699;5751;6051;6293;6358;6359;6493;6512;6632;6740;6743;6884;7028;7029;7060;7116;7287;7288;7555;7556;7692;7878;7879;8103;9122;9428;9429	True;True;True;True;True;True;True;True;True;True;True;True;True;True;True;True;True;True;True;True;True;True;True;True;True;True;True;True;True;True;True;True;True;True;True;True;True;True;True;True;True;True;True;True;True;True;True;True;True;True;True;True;True;True;True;True;True;True;True;True;True;True;True	225;226;227;477;478;479;635;972;973;974;976;1043;1044;1045;1046;1078;1079;1255;1256;1257;1258;1259;1727;1768;1769;1770;2350;2351;2360;2361;2362;2449;2450;2451;2570;2874;3110;3111;3127;3128;3245;3246;3247;3396;4362;4363;5039;5202;5253;5254;5255;6197;6198;6199;6200;6245;6246;6278;6372;6373;6743;7031;7100;7101;7102;7103;7104;7302;7329;7330;7331;7499;7658;7663;7866;8016;8017;8018;8019;8020;8058;8118;…	707;708;709;710;711;712;713;714;715;716;717;718;1594;1595;1596;1597;1598;1599;1600;1601;1602;1603;1604;1605;1606;1607;1608;1609;1610;1611;2176;2177;2178;2179;2180;3282;3283;3284;3285;3286;3287;3288;3289;3290;3291;3292;3293;3294;3295;3296;3297;3298;3299;3300;3301;3302;3303;3304;3305;3315;3316;3317;3318;3486;3487;3488;3489;3490;3491;3492;3493;3494;3495;3496;3497;3498;3499;3500;3501;3502;3503;3504;3…	608;609;610;611;612;613;614;615;616;617;618;619;1334;1335;1336;1337;1338;1339;1340;1341;1342;1343;1344;1345;1346;1347;1841;1842;1843;1844;2798;2799;2800;2801;2802;2803;2804;2805;2806;2807;2808;2809;2810;2811;2812;2813;2814;2815;2816;2817;2818;2819;2820;2830;2831;2975;2976;2977;2978;2979;2980;2981;2982;2983;2984;2985;2986;2987;2988;2989;2990;2991;2992;2993;2994;2995;2996;2997;2998;2999;3084;3085;3…	611;615;1334;1341;1844;2799;2817;2831;2976;2982;2997;3095;3616;5016;5154;6807;6856;6866;7170;7544;8676;9441;9451;9513;9516;9844;10264;13353;13362;15402;15840;16089;16127;18848;18851;18950;19026;19289;20445;21308;21485;21523;22039;22116;22578;23003;23022;23568;24053;24061;24170;24333;24850;24856;25729;25732;26144;26808;26817;27583;31276;32373;32387	237;238;239;514;515	43	458;459;460;461;462;463;464;465;466;467;468;469;470;471;472;473;474;475;476;477	41;329;452;669;702	523	38;212;357;469;500;523;549;557;578;579;600;603;612;618;620;653;657;658;662;683
P11940;A0A7I2YQ88;E7EQV3;H0YAR2;A0A7I2V4N4;A0A7I2V649;A0A7I2YQE4;E7ERJ7;A0A7I2YQ90;A0A087WTT1;H0YAP2;H0YBN4;E5RGH3;H0YB86;E5RJB9;H0YB75;E5RH24;H0YAS6;A0A6Q8JFT6;Q4VXU2;H0YAW6;H0YAS7;A0A6I8PS38;A0A6I8PLA1;E5RHG7;A0A6Q8JFV4;H0YC10;Q96DU9;A0A7I2V3J9;E5RFD8;E5RGC4;E5RJM8	Polyadenylate-binding protein 1;Polyadenylate-binding protein	PABPC1	sp|P11940|PABP1_HUMAN Polyadenylate-binding protein 1 OS=Homo sapiens OX=9606 GN=PABPC1 PE=1 SV=2;tr|A0A7I2YQ88|A0A7I2YQ88_HUMAN Poly(A) binding protein, cytoplasmic 1, isoform CRA_e OS=Homo sapiens OX=9606 GN=PABPC1 PE=4 SV=1;tr|E7EQV3|E7EQV3_HUMAN Polyad	32	56	3	53	13	54	16	48	70.67	636	0	323.31	6.6	77.5	25.8	77.7	31.4	75.2	7880200	32474000000	40018000	38364000000	40106000	40709000000	2.93347e+07	3.71823e+10	1267.52	10.3078	588	124;426;446;447;546;547;804;805;844;849;867;1445;1612;1614;1827;1947;2210;2380;2604;2610;2611;3273;4025;4062;4063;4186;4207;4465;4788;5743;5744;5747;5872;5873;5874;5998;5999;6000;6116;6262;6279;6320;6385;7124;7435;7436;7522;7523;7540;7582;8483;8558;8603;9239;9607;9608	True;True;True;True;True;True;True;True;True;True;True;True;True;True;True;True;True;True;True;True;True;True;True;True;True;True;True;True;True;True;True;True;True;True;True;True;True;True;True;True;True;True;True;True;True;True;True;True;True;True;True;True;True;True;True;True	137;462;463;487;488;489;490;491;600;601;602;603;889;890;891;892;893;894;895;938;939;944;945;963;1610;1796;1798;2026;2159;2160;2444;2631;2876;2883;2884;3601;4417;4418;4419;4420;4421;4422;4423;4465;4466;4595;4616;4890;4891;5236;5237;6352;6353;6354;6355;6356;6357;6358;6359;6362;6363;6364;6365;6525;6526;6527;6528;6529;6686;6687;6688;6689;6823;6824;6825;6996;7014;7058;7138;7139;7140;7141;7142;8127;812…	450;451;452;1538;1539;1540;1541;1542;1543;1544;1545;1546;1547;1548;1549;1550;1551;1552;1641;1642;1643;1644;1645;1646;1647;1648;1649;1650;1651;1652;1653;1654;1655;1656;1657;1658;1659;1660;2048;2049;2050;2051;2052;2053;2054;2055;2056;2057;2058;3017;3018;3019;3020;3021;3022;3023;3024;3025;3026;3027;3028;3029;3030;3031;3032;3033;3034;3035;3036;3037;3038;3039;3040;3041;3042;3043;3044;3045;3046;3047;31…	390;391;392;1284;1285;1286;1287;1288;1289;1290;1291;1292;1293;1294;1295;1296;1297;1298;1299;1373;1374;1375;1376;1377;1378;1379;1380;1381;1382;1383;1384;1385;1386;1387;1388;1389;1390;1730;1731;1732;1733;1734;1735;1736;1737;1738;1739;1740;2585;2586;2587;2588;2589;2590;2591;2592;2593;2594;2595;2596;2597;2598;2599;2600;2601;2602;2603;2604;2605;2606;2607;2703;2704;2705;2706;2707;2708;2709;2719;2720;27…	392;1289;1373;1390;1732;1739;2587;2606;2705;2719;2771;4637;5233;5240;5892;6246;7138;7865;8685;8703;8709;10868;13517;13674;13677;14063;14120;15004;16016;19226;19245;19253;19708;19713;19718;20220;20228;20244;20688;21213;21269;21377;21662;24371;25294;25296;25600;25605;25681;25824;29055;29279;29433;31731;32962;32968	55;57;58;60;213;214;215;216;484;485	8;9;10;40	105;106;108;109;418;419;420;421;422;423;424;425;426;427;428;429	58;60;61;124;135;159;252;257;590;628	72;161;383;596	1;10;26;72;158;161;202;251;383;410;490;532;549;573;584;596
A0A7I2V5Y7;Q15233;A0A7I2V4J2;A0A7I2V535;A0A7I2V4K9;A0A7I2V4N2;A0A7I2V464;H7C367;C9JYS8;C9IZL7;C9J4X2;A0A7I2YQK8;A0A7I2V447;C9JJ13	Non-POU domain-containing octamer-binding protein	NONO	tr|A0A7I2V5Y7|A0A7I2V5Y7_HUMAN Non-POU domain-containing octamer-binding protein OS=Homo sapiens OX=9606 GN=NONO PE=4 SV=1;sp|Q15233|NONO_HUMAN Non-POU domain-containing octamer-binding protein OS=Homo sapiens OX=9606 GN=NONO PE=1 SV=4;tr|A0A7I2V4J2|A0A7I2	14	55	10	52	7	54	4	49	54.826	476	0	323.31	20	77.9	16	78.8	8.4	76.9	29294000	31256000000	39177000	35383000000	17432000	34553000000	2.86343e+07	3.37307e+10	1177.98	10.2021	194	82;83;84;299;300;301;445;478;479;876;877;878;934;935;936;1126;1127;1739;2107;2124;2125;2212;2480;2818;2819;3094;3168;3312;4409;4442;4722;4806;4807;5537;5651;5694;5761;5886;6036;6363;6364;6594;6595;6708;6715;7030;7031;7103;7104;8113;8238;8239;8653;8654;9121	True;True;True;True;True;True;True;True;True;False;False;True;True;True;True;True;True;True;True;True;True;True;True;True;True;True;True;True;True;True;True;True;True;True;True;True;True;True;True;True;True;True;True;True;True;True;True;True;True;True;True;True;True;True;True	91;92;93;94;95;96;97;321;322;323;324;486;525;526;527;528;972;973;974;975;1035;1036;1037;1038;1039;1040;1041;1042;1248;1249;1928;1929;1930;2334;2335;2353;2354;2355;2446;2447;2448;2744;2745;2746;2747;3112;3113;3410;3491;3645;3646;3647;4830;4864;5168;5256;5257;5258;5259;5260;6059;6060;6201;6202;6269;6270;6271;6272;6273;6386;6387;6544;6725;7109;7110;7111;7446;7447;7448;7449;7609;7610;7619;8021;8022;8…	307;308;309;310;311;312;313;314;315;316;317;318;319;320;321;322;323;324;325;326;327;328;329;330;331;332;333;334;335;336;337;338;339;340;341;342;1044;1045;1046;1047;1048;1049;1050;1051;1052;1053;1054;1055;1056;1057;1058;1059;1060;1061;1640;1799;1800;1801;1802;1803;1804;1805;1806;1807;1808;1809;1810;1811;1812;1813;1814;1815;1816;3282;3283;3284;3285;3286;3287;3288;3289;3290;3291;3292;3293;3294;3295;…	277;278;279;280;281;282;283;284;285;286;287;288;289;290;291;292;293;294;295;296;297;298;299;300;301;302;303;879;880;881;882;883;884;885;886;887;888;889;890;891;892;1372;1518;1519;1520;1521;1522;1523;1524;1525;1526;1527;1528;1529;1530;1531;1532;2798;2799;2800;2801;2802;2803;2804;2805;2806;2807;2808;2809;2810;2811;2812;2813;2814;2815;2816;2817;2818;2819;2820;2821;2822;2823;2824;2825;2826;2827;2828;…	277;296;302;880;886;889;1372;1518;1526;2799;2817;2828;2959;2971;2973;3570;3575;5600;6740;6832;6833;7154;8248;9459;9464;10297;10548;11014;14795;14916;15754;16174;16183;18483;18855;19005;19320;19790;20390;21554;21571;22432;22443;22871;22900;24067;24091;24293;24303;27624;28096;28102;29624;29634;31275	61;62;63;64;65;486	11;12;13;79	115;116;117;118;119;120;121;122;123;124;125;126;127;128;129;130;131;132;133	4;13;234;249;401;471	276;331;424;425	1;95;137;232;274;282;303;305;315;317;331;389;392;394;398;406;424;425;446
Q14152	Eukaryotic translation initiation factor 3 subunit A	EIF3A	sp|Q14152|EIF3A_HUMAN Eukaryotic translation initiation factor 3 subunit A OS=Homo sapiens OX=9606 GN=EIF3A PE=1 SV=1	1	130	12	126	12	126	6	121	166.57	1382	0	323.31	7.4	68.4	11.4	68.7	4.7	68.2	21400000	29460000000	137160000	41977000000	93065000	48602000000	83875000	40013000000	477.055	8.89801	831	132;265;421;432;465;466;559;560;683;813;998;1200;1366;1507;1549;1568;1576;1577;1585;1586;1724;1725;1789;1790;1891;1940;1952;1996;2136;2285;2312;2459;2464;2858;2859;2860;2863;2978;2995;2996;3027;3303;3354;3478;3661;3688;3751;3825;3826;3827;4055;4242;4243;4263;4316;4327;4328;4388;4422;4446;4629;4707;4742;4826;4988;5026;5083;5105;5504;5567;5604;5605;5700;5725;5798;5799;5864;5865;5938;6057;6072;6137;…	True;True;True;True;True;True;True;True;True;True;True;True;True;True;True;True;True;True;True;True;True;True;True;True;True;True;True;True;True;True;True;True;True;True;True;True;True;True;True;True;True;True;True;True;True;True;True;True;True;True;True;True;True;True;True;True;True;True;True;True;True;True;True;True;True;True;True;True;True;True;True;True;True;True;True;True;True;True;True;True…	145;282;283;284;457;470;510;511;618;619;620;621;754;903;1112;1334;1525;1677;1678;1679;1680;1726;1747;1757;1758;1766;1767;1912;1913;1914;1986;1987;2098;2149;2150;2151;2165;2213;2367;2528;2561;2722;2728;3152;3153;3154;3157;3158;3282;3301;3302;3335;3632;3633;3690;3691;3692;3826;4017;4018;4019;4020;4047;4118;4119;4199;4200;4201;4457;4458;4654;4655;4656;4677;4732;4733;4744;4745;4807;4808;4843;4844;486…	472;473;474;475;894;895;896;897;898;899;900;901;902;903;904;1524;1525;1526;1527;1528;1574;1575;1576;1715;1716;1717;1718;1719;1720;1721;1722;1723;1724;1725;1726;1727;1728;1729;1730;1731;2101;2102;2103;2104;2105;2106;2107;2108;2109;2110;2111;2573;2574;2575;2576;2577;2578;3068;3069;3070;3071;3072;3073;3074;3075;3723;3724;3725;3726;4494;4495;4496;4497;4498;5138;5139;5140;5141;5142;5143;5648;5649;5650…	410;411;412;760;761;762;763;764;765;766;767;768;769;1278;1314;1315;1316;1431;1432;1433;1434;1435;1436;1437;1438;1439;1440;1441;1442;1443;1444;1445;1446;1447;1448;1449;1774;1775;1776;1777;1778;1779;1780;1781;1782;1783;2197;2198;2199;2200;2201;2202;2626;2627;2628;2629;2630;3185;3186;3840;3841;3842;4392;4393;4394;4395;4396;4397;4835;4836;4837;4838;4839;4840;4841;4842;4843;4844;4845;4846;4847;4848;50…	411;762;1278;1315;1433;1446;1776;1779;2202;2630;3185;3841;4394;4845;5012;5063;5102;5106;5146;5148;5559;5561;5786;5787;6065;6218;6264;6422;6885;7406;7508;8178;8207;9582;9586;9594;9606;9947;9996;9997;10098;10958;11149;11638;12239;12318;12579;12839;12844;12849;13636;14240;14244;14317;14491;14532;14533;14729;14858;14936;15479;15716;15799;16235;16779;16917;17072;17155;18382;18573;18675;18678;19030;191…	338;339;340;341;342;343	50;51;52;53;54;109;110;111	755;756;757;758;759;760;761;762;763;764;765;766;767;768;769;770;771;772	10;213;288;372;433;1122	203;374;514;526;670;909;1029;1259	35;51;111;203;228;243;272;315;344;374;514;526;670;722;736;753;762;1143
A0A5H1ZRS9;A2NJV5;A0A075B6S2;A0A0A0MRZ7;A0A5H1ZRS2;A0A087X0Q4;A0A075B6S6;A0A075B6P5;A0A087WW87;P06310;P01615;P01614;A0A0C4DH68		IGKV A18;IGKV2D-29;IGKV2D-26	tr|A0A5H1ZRS9|A0A5H1ZRS9_HUMAN Immunoglobulin kappa variable 2D-29 OS=Homo sapiens OX=9606 GN=IGKV2D-29 PE=1 SV=1;sp|A2NJV5|KV229_HUMAN Immunoglobulin kappa variable 2-29 OS=Homo sapiens OX=9606 GN=IGKV2-29 PE=3 SV=2;sp|A0A075B6S2|KVD29_HUMAN Immunoglobuli	13	5	5	4	5	4	5	4	11.192	102	0	81.598	33.3	22.5	33.3	22.5	33.3	22.5	6822100000	23104000000	6349800000	17948000000	6409500000	39167000000	6.52713e+09	2.67397e+10	4.09669	2.03446	7	2368;2369;2372;2373;7837	True;True;True;True;True	2618;2619;2620;2623;2624;8904	8826;8827;8828;8829;8830;8831;8832;8833;8834;8835;8836;8837;8838;8839;8840;8841;8842;8843;8844;8845;8846;8847;8848;8849;8850;8851;8852;8853;8854;8855;8856;8857;8858;8859;8860;8861;8862;8863;8864;8865;8866;8867;8868;8869;8870;8871;8872;8873;8874;8875;8876;8877;8878;8879;8880;8881;8882;8883;8884;8885;8886;8887;8888;8889;8890;8891;8892;8893;8894;8895;8896;8897;8898;8899;8900;8901;8902;8903;8904;8905…	7678;7679;7680;7681;7682;7683;7684;7685;7686;7687;7688;7689;7690;7691;7692;7693;7694;7695;7696;7697;7698;7699;7700;7701;7702;7703;7704;7705;7706;7707;7708;7709;7710;7711;7712;7713;7714;7715;7716;7717;7718;7719;7720;7721;7722;7723;7724;7725;7726;7727;7728;7729;7730;7731;7732;7733;7734;7735;7736;7737;7738;7739;7740;7741;7742;7743;7744;7745;7746;7747;7748;7749;7750;7751;7752;7753;7754;7755;7756;7757…	7761;7792;7817;7830;26658
A0A7I2V4L7;B1ANR0;H0YCC8;H0YEQ8;B1ANR1;H0YER0	Polyadenylate-binding protein	PABPC4	tr|A0A7I2V4L7|A0A7I2V4L7_HUMAN Polyadenylate-binding protein 4 OS=Homo sapiens OX=9606 GN=PABPC4 PE=4 SV=1;tr|B1ANR0|B1ANR0_HUMAN Polyadenylate-binding protein OS=Homo sapiens OX=9606 GN=PABPC4 PE=1 SV=1	6	51	7	50	10	50	12	44	66.499	601	0	323.31	15.3	71.5	24.6	73	27.1	69.9	10598000	13916000000	6028000	15893000000	10739000	19843000000	9.12167e+06	1.65507e+10	1814.43	10.8253	190	105;352;426;446;511;546;547;814;867;1611;1614;1796;1946;2173;2381;2604;2612;2613;2914;3258;3259;3371;4025;4076;4077;4132;4185;4206;4466;4789;5743;5744;5875;5876;6001;6002;6003;6320;7124;7437;7522;7524;7538;7539;7582;7684;8602;8782;9017;9605;9606	True;True;False;False;True;False;False;True;False;True;False;True;True;True;True;False;True;True;True;True;True;True;False;True;True;True;True;True;True;True;False;False;True;True;True;True;True;False;False;True;False;True;True;True;False;True;True;True;True;True;True	118;381;382;462;463;487;488;489;490;561;600;601;602;603;904;905;906;907;963;1795;1798;1994;2157;2158;2405;2632;2876;2885;2886;3214;3586;3587;3709;4417;4418;4419;4420;4421;4422;4423;4479;4480;4539;4540;4594;4615;4892;4893;5238;6352;6353;6354;6355;6356;6357;6358;6359;6530;6531;6532;6533;6690;6691;6692;7058;8127;8128;8129;8461;8564;8566;8581;8582;8628;8629;8630;8737;8738;9774;9970;10235;10236;10910;…	400;401;402;1244;1245;1246;1247;1248;1249;1250;1251;1538;1539;1540;1541;1542;1543;1544;1545;1546;1547;1548;1549;1550;1551;1552;1641;1642;1643;1644;1645;1646;1647;1648;1649;1650;1651;1652;1653;1654;1655;1656;1657;1658;1659;1936;1937;1938;2048;2049;2050;2051;2052;2053;2054;2055;2056;2057;2058;3076;3077;3078;3079;3080;3081;3082;3083;3084;3085;3086;3253;3254;6110;6111;6112;6113;6121;6122;6762;6763;67…	350;351;1046;1047;1048;1049;1050;1051;1052;1284;1285;1286;1287;1288;1289;1290;1291;1292;1293;1294;1295;1296;1297;1298;1299;1373;1374;1375;1376;1377;1378;1379;1380;1381;1382;1383;1384;1385;1386;1387;1388;1389;1636;1637;1730;1731;1732;1733;1734;1735;1736;1737;1738;1739;1740;2631;2632;2633;2634;2635;2636;2637;2638;2771;5228;5229;5230;5231;5239;5240;5241;5808;5809;6242;6243;6244;6245;7018;7019;7020;7…	351;1051;1289;1373;1636;1732;1739;2633;2771;5230;5240;5808;6242;7018;7869;8685;8714;8720;9760;10798;10808;11233;13517;13718;13735;13906;14057;14119;15008;16022;19226;19245;19722;19731;20246;20249;20262;21377;24371;25301;25600;25609;25672;25673;25824;26107;29429;30013;30922;32959;32961	55;56;57;58;59;60;484;485	8;9;10	102;103;104;105;106;107;108;109;110;111	33;35;36;99;134;172;227;556	47;136;562	47;133;136;226;301;358;515;539;550;562
P22626;A0A7I2V4I6;A0A7I2V323;A0A7I2V4N1;A0A7I2V3P1;A0A7I2V3P7;A0A7I2V4S4;A0A087WUI2;A0A024RA28;A0A7I2V4N0;A0A7I2YQN4	Heterogeneous nuclear ribonucleoproteins A2/B1	HNRNPA2B1;HNRPA2B1	sp|P22626|ROA2_HUMAN Heterogeneous nuclear ribonucleoproteins A2/B1 OS=Homo sapiens OX=9606 GN=HNRNPA2B1 PE=1 SV=2;tr|A0A7I2V4I6|A0A7I2V4I6_HUMAN Heterogeneous nuclear ribonucleoproteins A2/B1 OS=Homo sapiens OX=9606 GN=HNRNPA2B1 PE=4 SV=1;tr|A0A7I2V323|A0	11	33	1	32	7	32	6	29	37.429	353	0	323.31	3.4	70.5	29.2	70.5	19.8	69.1	2932800	13077000000	10920000	15397000000	9687100	17164000000	7.84663e+06	1.52127e+10	1938.75	10.9209	614	800;1414;1415;1531;1532;1533;1574;1575;2600;2615;2616;2620;2621;2688;2710;3551;4335;4336;4339;4776;4798;4799;5451;5452;5453;6074;6261;6433;6928;6929;8248;9467;9468	True;True;True;True;True;True;True;True;True;True;True;True;True;True;True;True;True;True;True;True;True;True;True;True;True;True;True;True;True;True;True;True;True	885;1577;1578;1579;1708;1709;1710;1753;1754;1755;1756;2871;2872;2888;2889;2893;2894;2895;2896;2967;2968;2969;2995;3903;4752;4753;4756;5223;5247;5248;5968;5969;5970;5971;6770;6771;6772;6995;7210;7211;7911;7912;9370;10758;10759;10760;10761;10762	3007;3008;3009;5299;5300;5301;5302;5303;5304;5305;5306;5307;5308;5309;5310;5311;5312;5313;5314;5315;5316;5317;5318;5319;5320;5321;5322;5323;5324;5325;5326;5327;5804;5805;5806;5807;5808;5809;5810;5811;5812;5813;5814;5815;5937;5938;5939;5940;5941;5942;5943;5944;5945;5946;5947;5948;5949;5950;5951;5952;5953;5954;5955;5956;5957;5958;5959;5960;5961;5962;5963;5964;5965;9884;9885;9886;9887;9888;9889;9890…	2575;2576;2577;4534;4535;4536;4537;4538;4539;4540;4541;4542;4543;4544;4545;4546;4547;4548;4549;4550;4551;4552;4553;4554;4555;4556;4557;4962;4963;4964;4965;4966;4967;4968;4969;4970;5079;5080;5081;5082;5083;5084;5085;5086;5087;5088;5089;5090;5091;5092;5093;5094;5095;5096;5097;5098;5099;5100;8650;8651;8652;8653;8654;8655;8656;8657;8658;8659;8660;8661;8662;8663;8664;8665;8666;8667;8668;8669;8670;8732…	2576;4534;4549;4963;4967;4968;5082;5094;8657;8737;8742;8754;8758;8973;9074;11870;14557;14561;14581;15949;16059;16072;18221;18224;18227;20530;21210;21819;23733;23735;28154;32550;32560	232;233;234;235;236		453;454;455;456;457	178;181;218;226;245		53;72;79;193;327
P17844;J3KTA4;A0A7I2V2S0;A0A7I2V507;A0A0G2JLI4;A0A7I2V5F5;J3QRQ7;J3KRZ1;J3QSF1;J3KTQ4;J3QR02;X6RLV5;J3QKN9;J3QRN5;J3QR62;J3QLG9;J3QS79	Probable ATP-dependent RNA helicase DDX5	DDX5	sp|P17844|DDX5_HUMAN Probable ATP-dependent RNA helicase DDX5 OS=Homo sapiens OX=9606 GN=DDX5 PE=1 SV=1;tr|J3KTA4|J3KTA4_HUMAN DEAD box protein 5 OS=Homo sapiens OX=9606 GN=DDX5 PE=1 SV=1;tr|A0A7I2V2S0|A0A7I2V2S0_HUMAN Probable ATP-dependent RNA helicase D	17	49	4	48	7	47	8	43	69.147	614	0	323.31	4.9	68.6	12.9	68.6	16.6	63.8	6366800	11637000000	14822000	12981000000	10939000	17964000000	1.07093e+07	14194000000	1325.39	10.3722	604	603;1070;1071;1286;1478;1772;2207;2432;2525;2674;2754;2874;2875;3202;3286;3336;4066;4211;4293;4311;4534;4535;4907;4989;5104;5150;5151;5724;5890;6360;6654;6802;6835;7130;7131;7145;7447;7519;7752;7868;8025;8151;8152;8207;8208;8275;8368;8448;8449	True;True;True;True;True;True;True;True;True;True;True;True;True;True;True;True;True;True;True;True;True;True;True;True;True;True;True;True;True;True;True;True;True;True;True;True;True;True;True;True;True;True;True;True;True;True;True;True;True	668;1189;1190;1440;1646;1967;2440;2691;2692;2794;2952;3043;3044;3169;3170;3528;3614;3671;4469;4622;4709;4727;4964;4965;5371;5460;5579;5629;5630;5631;6320;6321;6322;6548;6549;7105;7106;7533;7534;7746;7747;7748;7804;8135;8136;8150;8475;8560;8814;8938;9113;9114;9259;9260;9261;9323;9324;9399;9400;9508;9509;9510;9607;9608;9609	2291;2292;2293;2294;2295;2296;2297;3981;3982;3983;3984;4825;4826;4827;5528;5529;5530;6679;6680;6681;6682;6683;6684;6685;8224;8225;8226;9216;9217;9218;9219;9220;9221;9222;9223;9224;9225;9226;9227;9228;9579;9580;9581;9582;10190;10191;10192;10529;10530;10531;10532;10533;10534;10535;11012;11013;11014;11015;11016;11017;11018;11019;11020;12176;12177;12178;12468;12469;12679;12680;12681;12682;15717;15718…	1936;1937;1938;1939;1940;1941;1942;1943;1944;1945;1946;1947;1948;1949;3396;3397;3398;3399;3400;4128;4129;4130;4733;4734;4735;5730;5731;5732;5733;5734;5735;7125;7126;8072;8073;8074;8075;8076;8077;8078;8079;8080;8081;8082;8083;8084;8085;8086;8087;8088;8089;8090;8091;8092;8397;8398;8399;8400;8401;8931;8932;8933;9236;9237;9238;9239;9240;9642;9643;9644;9645;9646;9647;10642;10643;10644;10908;10909;1108…	1943;3397;3398;4130;4733;5735;7125;8088;8400;8933;9240;9642;9644;10644;10909;11081;13684;14135;14421;14476;15214;15216;16494;16786;17144;17293;17298;19140;19801;21530;22659;23232;23390;24391;24394;24443;25344;25584;26371;26774;27320;27732;27738;27965;27969;28257;28620;28878;28885	222;223;224;225;226;227;228;229	4	58;440;441;442;443;444;445;446	57;420;448;449;532;539;542;548	256	106;134;253;256;277;333;337;369
E7EUU4;E7EX73;C9K073;C9J2Z7		EIF4G1	tr|E7EUU4|E7EUU4_HUMAN Eukaryotic translation initiation factor 4 gamma 1 OS=Homo sapiens OX=9606 GN=EIF4G1 PE=1 SV=1;tr|E7EX73|E7EX73_HUMAN Eukaryotic translation initiation factor 4 gamma 1 OS=Homo sapiens OX=9606 GN=EIF4G1 PE=1 SV=1	4	84	2	77	2	83	4	78	171.64	1560	0	323.31	1.3	45.3	1.3	48.7	4.7	46.3	39983000	11378000000	17722000	15696000000	4174100	18734000000	2.06264e+07	1.52693e+10	740.282	9.53193	331	74;75;97;294;392;408;506;515;570;1112;1118;1439;1446;1458;1459;1495;1506;1519;1520;1592;1598;1599;1711;1856;1954;1955;2361;2362;2549;2670;2715;2722;2909;3035;3143;3147;3148;3346;3693;3694;3705;3944;4035;4117;4175;4274;4275;4499;4961;4962;4979;5072;5130;5131;5298;5411;5495;5641;5660;5661;5738;5925;6282;6316;6333;6510;6558;6840;6841;6935;7259;7260;7356;7963;8029;8180;8181;8337;8690;8699;9085;9086;9…	True;True;True;True;True;True;True;True;True;True;True;True;True;True;True;True;True;True;True;True;True;True;True;True;True;True;True;True;True;True;True;True;True;True;True;True;True;True;True;True;True;True;True;True;True;True;True;True;True;True;True;True;True;True;True;True;True;True;True;True;True;True;True;True;True;True;True;True;True;True;True;True;True;True;True;True;True;True;True;True…	81;82;110;315;423;441;442;556;565;633;1232;1233;1239;1604;1611;1612;1626;1627;1665;1676;1693;1694;1775;1781;1782;1783;1899;2056;2167;2168;2610;2611;2612;2818;2948;3000;3008;3206;3207;3208;3344;3466;3470;3471;3681;4052;4053;4066;4331;4332;4433;4434;4523;4583;4688;4689;4690;4691;4927;5428;5429;5450;5546;5608;5609;5801;5926;6013;6014;6015;6185;6186;6216;6217;6343;6344;6345;6606;7017;7054;7074;7326;7…	278;279;280;281;282;283;284;285;286;379;380;381;382;383;384;1023;1024;1025;1026;1027;1028;1388;1389;1390;1391;1392;1393;1467;1468;1469;1470;1471;1926;1927;1946;1947;1948;2167;2168;2169;2170;2171;2172;4115;4116;4117;4118;4119;4120;4138;4139;4140;5407;5408;5409;5423;5424;5425;5426;5427;5428;5429;5430;5431;5432;5433;5434;5435;5468;5469;5470;5471;5616;5617;5618;5645;5646;5647;5713;5714;5715;5716;5717…	251;252;253;254;255;256;257;258;259;332;333;334;335;861;862;863;864;865;1166;1167;1168;1169;1170;1171;1233;1234;1235;1236;1626;1627;1641;1642;1643;1832;1833;1834;1835;1836;1837;3517;3518;3519;3520;3521;3522;3523;3538;3539;3540;4622;4623;4624;4625;4626;4627;4628;4629;4638;4639;4640;4641;4642;4643;4644;4645;4646;4647;4648;4676;4677;4678;4679;4813;4814;4815;4816;4832;4833;4834;4887;4888;4889;4890;48…	252;258;332;862;1171;1236;1626;1643;1835;3523;3540;4623;4648;4676;4678;4815;4834;4892;4895;5166;5182;5189;5526;5963;6273;6277;7643;7650;8476;8918;9091;9120;9743;10131;10447;10465;10469;11113;12332;12340;12375;13269;13571;13851;14021;14362;14376;15097;16663;16671;16763;17042;17224;17229;17787;18138;18339;18800;18896;18898;19209;19998;21274;21367;21414;22093;22315;23408;23419;23757;24736;24739;2507…	66;67;68;69;70;487	80	23;24;25;26;140;141;142;143;144;145;146;147;148;149;150	180;1014;1042;1043;1098;1381	1013	157;682;736;741;779;829;871;877;916;923;972;985;1220;1444;1505
Q99613;B5ME19;H3BPE4;H3BPE3;H3BTY8	Eukaryotic translation initiation factor 3 subunit C;Eukaryotic translation initiation factor 3 subunit C-like protein	EIF3C;EIF3CL	sp|Q99613|EIF3C_HUMAN Eukaryotic translation initiation factor 3 subunit C OS=Homo sapiens OX=9606 GN=EIF3C PE=1 SV=1;sp|B5ME19|EIFCL_HUMAN Eukaryotic translation initiation factor 3 subunit C-like protein OS=Homo sapiens OX=9606 GN=EIF3CL PE=1 SV=1	5	49	3	45	3	46	5	46	105.34	913	0	323.31	3.7	47.4	4.5	50.1	6.8	46.9	5943600	11015000000	2431200	15601000000	9987400	17169000000	6.12073e+06	14595000000	2384.52	11.2195	1036	90;427;968;1009;1138;1189;1810;2160;2186;2515;2516;3163;3164;3770;3771;3800;3856;4285;4355;4659;4864;5166;5635;5709;6460;6490;6498;6641;6686;6687;6688;6722;6792;6903;6995;7311;7509;7510;7535;8042;8047;8098;8099;8290;9123;9124;9293;9294;9579	True;True;True;True;True;True;True;True;True;True;True;True;True;True;True;True;True;True;True;True;True;True;True;True;True;True;True;True;True;True;True;True;True;True;True;True;True;True;True;True;True;True;True;True;True;True;True;True;True	103;464;465;1076;1077;1124;1266;1319;1320;1321;2008;2392;2419;2784;2785;3486;3487;4139;4140;4171;4231;4232;4701;4774;5100;5324;5325;5650;6176;6177;6295;6296;6297;7256;7257;7297;7309;7310;7512;7578;7579;7580;7581;7582;7583;7584;7629;7733;7885;7982;7983;8326;8327;8548;8549;8550;8578;9134;9139;9198;9199;9200;9201;9416;9417;9418;10354;10355;10547;10548;10549;10883	361;362;1553;1554;1555;1556;1557;1558;1559;1560;1561;1562;1563;1564;3601;3602;3603;3604;3605;3606;3607;3608;3609;3610;3611;3612;3613;3614;3615;3762;3763;3764;3765;3766;3767;3768;3769;3770;4245;4246;4247;4248;4249;4437;4438;4439;4440;4441;4442;4443;4444;4445;4446;4447;4448;4449;4450;6810;6811;6812;8066;8067;8068;8069;8070;8159;8160;8161;8162;8163;9543;9544;9545;9546;9547;9548;9549;9550;12036;12037…	319;1300;1301;1302;1303;1304;1305;1306;1307;3069;3070;3071;3072;3073;3074;3075;3076;3077;3078;3079;3080;3081;3082;3083;3216;3217;3218;3219;3220;3221;3222;3637;3638;3639;3789;3790;3791;3792;3793;3794;3795;3796;3797;3798;3799;5842;5843;5844;6966;6967;6968;6969;6970;6971;6972;6973;6974;6975;6976;6977;6978;7062;7063;7064;7065;8370;8371;8372;8373;8374;10521;10522;10523;10524;10525;10526;10527;10528;10…	319;1300;3081;3219;3639;3793;5844;6967;7062;8372;8373;10525;10529;12649;12659;12751;12935;14397;14630;15575;16362;17353;18782;19076;21924;22022;22058;22606;22779;22790;22796;22928;23203;23622;23950;24914;25543;25547;25655;27384;27402;27567;27575;28323;31283;31287;31875;31878;32886	436;437;438	120;121	902;903;904;905;906;907;908;909;910;911	631;869;870	301;766	451;459;548;589;591;613;733;825;832;844
P09651	Heterogeneous nuclear ribonucleoprotein A1;Heterogeneous nuclear ribonucleoprotein A1, N-terminally processed	HNRNPA1	sp|P09651|ROA1_HUMAN Heterogeneous nuclear ribonucleoprotein A1 OS=Homo sapiens OX=9606 GN=HNRNPA1 PE=1 SV=5	1	33	6	31	4	29	7	29	38.746	372	0	323.31	16.1	64	12.6	63.4	19.6	51.3	290320000	10201000000	14729000	13355000000	18566000	15472000000	1.07872e+08	1.30093e+10	120.6	6.91409	575	1416;1417;1526;1527;1531;1534;1892;1893;2577;2578;2622;2623;2680;2692;3595;3625;4334;4775;6132;6290;6923;6924;7315;7316;7454;7455;7456;7537;7770;7809;7810;9471;9472	True;True;True;True;False;True;True;True;True;True;True;True;True;True;True;True;True;True;True;True;True;True;True;True;True;True;True;True;True;True;True;True;True	1580;1581;1582;1702;1703;1704;1708;1711;2099;2100;2847;2848;2897;2898;2899;2900;2958;2973;2974;3948;3949;3980;4751;5222;6844;6845;6846;7028;7906;7907;8331;8332;8333;8483;8484;8485;8486;8487;8580;8832;8873;8874;8875;8876;10767;10768;10769;10770	5328;5329;5330;5331;5332;5333;5749;5750;5751;5752;5753;5754;5755;5756;5757;5758;5759;5760;5761;5762;5763;5764;5765;5766;5767;5768;5769;5770;5771;5772;5773;5774;5775;5776;5777;5778;5779;5780;5781;5804;5805;5806;5807;5808;5816;5817;5818;5819;7083;7084;7085;7086;7087;9788;9789;9790;9791;9792;9793;9794;9795;9796;9797;9798;9799;9800;9801;9802;9803;9996;9997;9998;9999;10000;10001;10002;10003;10004;1000…	4558;4559;4560;4561;4562;4920;4921;4922;4923;4924;4925;4926;4927;4928;4929;4930;4931;4932;4933;4934;4935;4936;4937;4938;4939;4940;4941;4942;4943;4962;4963;4964;4965;4971;4972;4973;4974;4975;6069;6070;8562;8563;8564;8565;8566;8567;8568;8569;8570;8571;8572;8573;8574;8575;8576;8763;8764;8765;8766;8767;8768;8769;8770;8771;8772;8773;8774;8775;8776;8777;8778;8779;8780;8781;8782;8783;8784;8785;8786;8951…	4558;4559;4933;4940;4963;4973;6069;6070;8566;8576;8766;8778;8951;9011;12016;12114;14554;15938;20747;21303;23709;23718;24939;24944;25361;25366;25368;25661;26440;26571;26575;32581;32599	51;52;208;483		90;91;93	171;249;353;354		46;72;137
P55884;C9JZG1;C9JQN7	Eukaryotic translation initiation factor 3 subunit B	EIF3B	sp|P55884|EIF3B_HUMAN Eukaryotic translation initiation factor 3 subunit B OS=Homo sapiens OX=9606 GN=EIF3B PE=1 SV=3	3	63	1	58	6	60	5	61	92.48	814	0	323.31	1.1	66.5	9.7	68.4	7.5	68.3	385500	9662200000	70570000	14194000000	29306000	17550000000	33420500	1.38021e+10	412.982	8.68994	695	232;633;687;1023;1249;1276;1293;1294;1750;2015;2133;2138;2139;2376;2630;2768;2769;3181;3187;3276;3610;3979;3980;4013;4042;4043;4381;4674;4984;5628;5658;5755;5775;5776;5800;5801;5860;5892;6018;6083;6330;6679;6705;6828;6829;6931;7139;8096;8286;8287;8331;8387;8388;8620;9035;9036;9037;9212;9560;9561;9675;9677;9678	True;True;True;True;True;True;True;True;True;True;True;True;True;True;True;True;True;True;True;True;True;True;True;True;True;True;True;True;True;True;True;True;True;True;True;True;True;True;True;True;True;True;True;True;True;True;True;True;True;True;True;True;True;True;True;True;True;True;True;True;True;True;True	249;700;701;702;758;1140;1398;1430;1447;1448;1449;1942;1943;2233;2234;2235;2364;2369;2370;2627;2907;3060;3061;3505;3511;3604;3964;4370;4371;4405;4441;4442;4443;4444;4800;5116;5117;5455;6166;6167;6212;6213;6378;6379;6380;6406;6407;6408;6409;6410;6411;6444;6445;6446;6512;6551;6552;6707;6787;7069;7070;7567;7568;7606;7790;7791;7792;7793;7794;7795;7796;7914;8144;9195;9196;9412;9413;9466;9531;9532;9533…	794;795;796;797;798;2407;2408;2409;2410;2411;2594;2595;2596;2597;2598;2599;3824;3825;3826;3827;3828;3829;3830;3831;4691;4692;4693;4785;4786;4787;4840;4841;4842;4843;4844;4845;4846;4847;4848;4849;4850;4851;4852;4853;4854;4855;4856;4857;4858;4859;4860;4861;4862;4863;4864;4865;4866;6605;6606;6607;6608;6609;6610;6611;6612;7569;7570;7571;7572;7573;7574;7575;7576;7577;7578;7579;7580;7581;7582;7583;7584…	679;680;681;682;683;684;685;2054;2055;2056;2057;2058;2216;2217;2218;2219;3257;3258;3259;3260;3261;3262;3263;3264;3265;4011;4012;4013;4095;4096;4097;4140;4141;4142;4143;4144;4145;4146;4147;4148;4149;4150;4151;4152;4153;4154;4155;4156;4157;4158;4159;4160;4161;4162;4163;4164;4165;4166;4167;5657;5658;5659;5660;5661;5662;6483;6484;6485;6486;6487;6488;6489;6490;6491;6492;6493;6494;6495;6496;6497;6498;6…	685;2055;2217;3257;4011;4096;4153;4165;5658;6486;6881;6888;6891;7848;8808;9297;9299;10584;10609;10881;12059;13372;13379;13469;13589;13594;14713;15620;16772;18760;18880;19306;19376;19379;19476;19479;19673;19819;20301;20574;21397;22746;22864;23356;23363;23742;24420;27544;28314;28318;28482;28685;28700;29525;30999;31003;31009;31634;32825;32826;33186;33194;33198	274;275;276;277;278;279;280	44;103;104;105	592;593;594;595;596;597;598;599;600;601;602	131;219;249;321;522;573;679	320;496;682;684	1;273;441;454;496;561;605;753;754;763;769
Q9NZI8	Insulin-like growth factor 2 mRNA-binding protein 1	IGF2BP1	sp|Q9NZI8|IF2B1_HUMAN Insulin-like growth factor 2 mRNA-binding protein 1 OS=Homo sapiens OX=9606 GN=IGF2BP1 PE=1 SV=2	1	36	3	32	5	36	3	29	63.48	577	0	323.31	4.9	48.4	8.7	55.3	7.1	47.7	3919200	8617400000	9601100	9880800000	2202700	10553000000	5241000	9.68373e+09	1847.69	10.8515	1124	375;376;412;1270;1582;2127;2473;2704;3510;3717;3773;3943;4016;4030;4288;4716;4717;4963;4964;5139;5140;5172;5606;5710;5784;6494;6723;7003;7004;7443;8005;8006;8477;8668;9181;9182	True;True;True;True;True;True;True;True;True;True;True;True;True;True;True;True;True;True;True;True;True;True;True;True;True;True;True;True;True;True;True;True;True;True;True;True	405;406;446;1422;1423;1763;2357;2737;2988;3862;4080;4081;4143;4144;4330;4408;4428;4704;5162;5163;5430;5431;5432;5617;5618;5658;5659;5660;6136;6137;6298;6299;6421;6422;6423;7303;7304;7630;7631;7991;7992;8471;9092;9093;9639;9640;9641;9848;10423;10424;10425;10426	1338;1339;1340;1341;1342;1343;1344;1345;1484;1485;1486;1487;4760;4761;4762;4763;4764;4765;4766;4767;4768;5994;5995;5996;5997;5998;5999;6000;7944;7945;9387;9388;10326;10327;13465;13466;13467;14233;14234;14235;14236;14237;14238;14239;14240;14241;14242;14243;14520;14521;14522;14523;14524;14525;14526;14527;14528;14529;14530;14531;14532;14533;14534;14535;14536;14537;15186;15187;15188;15469;15470;15471…	1126;1127;1128;1129;1130;1131;1132;1244;1245;1246;4072;4073;4074;4075;4076;4077;4078;4079;5129;5130;5131;5132;5133;6837;8232;8233;9053;9054;11757;11758;12419;12420;12421;12422;12423;12424;12425;12426;12427;12672;12673;12674;12675;12676;12677;12678;12679;12680;12681;12682;12683;12684;12685;13254;13255;13256;13483;13484;13549;13550;13551;13552;13553;13554;13555;13556;13557;13558;14406;14407;14408;1…	1126;1130;1246;4074;5133;6837;8232;9054;11758;12423;12674;13256;13483;13557;14408;15741;15745;16678;16685;17256;17269;17377;18682;19088;19415;22041;22931;23982;23987;25337;27273;27275;29018;29671;31522;31540	181;182;454;455;456;457;458;459;538	23	267;964;965;966;967	10;140;161;165;285;286;511;515;532	453	51;259;264;453;548
Q9Y262;B0QY89;B0QY90;C9JHP4;C9K0Q7;H7C3A0;H0Y7E6	Eukaryotic translation initiation factor 3 subunit L	EIF3L	sp|Q9Y262|EIF3L_HUMAN Eukaryotic translation initiation factor 3 subunit L OS=Homo sapiens OX=9606 GN=EIF3L PE=1 SV=1;tr|B0QY89|B0QY89_HUMAN Eukaryotic translation initiation factor 3 subunit L OS=Homo sapiens OX=9606 GN=EIF3L PE=1 SV=1;tr|B0QY90|B0QY90_HU	7	38	3	35	2	35	4	36	66.726	564	0	323.31	5.1	64	4.4	64	7.3	59.4	3352700	8449500000	1402500	12184000000	1463800	15021000000	2073000	1.18848e+10	5733.16	12.4851	1176	1898;1899;2280;2281;2533;3537;3926;4095;4096;4461;4582;4895;5618;5731;5758;5879;6215;6415;6535;6597;6849;7173;7177;7285;7986;8447;8487;8488;8691;8715;8918;8919;9152;9172;9306;9307;9308;9422	True;True;True;True;True;True;True;True;True;True;True;True;True;True;True;True;True;True;True;True;True;True;True;True;True;True;True;True;True;True;True;True;True;True;True;True;True;True	2105;2106;2523;2524;2802;3889;4312;4500;4501;4886;5015;5358;5359;6150;6151;6332;6333;6334;6383;6537;6947;7186;7187;7362;7363;7451;7452;7822;7823;8179;8183;8300;9072;9606;9653;9654;9873;9899;9900;10120;10121;10122;10389;10390;10413;10414;10562;10563;10564;10565;10566;10567;10704	7098;7099;7100;7101;8512;8513;8514;8515;8516;8517;8518;8519;8520;8521;8522;8523;8524;8525;8526;8527;8528;8529;8530;9603;9604;9605;9606;9607;9608;9609;13550;13551;13552;13553;13554;13555;13556;13557;13558;15132;15133;15134;15821;15822;15823;15824;15825;15826;15827;15828;17230;17231;17232;17233;17234;17235;17236;17237;17667;17668;17669;17670;17671;17672;17673;17674;17675;17676;17677;17678;17679;189…	6079;6080;6081;6082;6083;7373;7374;7375;7376;7377;7378;7379;7380;7381;7382;7383;7384;7385;7386;7387;7388;7389;8416;8417;8418;8419;8420;11827;11828;11829;11830;11831;11832;11833;13212;13788;13789;13790;13791;13792;14987;14988;14989;14990;14991;14992;15333;15334;15335;15336;15337;15338;15339;15340;15341;16448;16449;16450;16451;16452;16453;16454;16455;16456;16457;16458;16459;16460;18726;18727;18728;…	6079;6083;7377;7382;8417;11831;13212;13789;13791;14988;15333;16449;18728;19179;19315;19766;21078;21761;22195;22449;23447;24513;24523;24841;27219;28875;29067;29074;29744;29829;30542;30544;31404;31490;31921;31925;31928;32347	468;469	122	996;997;998;999;1000	97;300	99	25;268;359;401;470
P60228;A0A7I2V3S3;A0A7I2V3I0;A0A7I2V2H9;A0A7I2V2W0;A0A7I2V4B4;A0A7I2V5Z6;A0A7I2V3I2;B3KW56;H0YBP5;A0A7I2V4G3;E5RGA2;A0A7I2V5P9;E5RHS5;A0A161SXE1;A0A7I2V570;A0A7I2V3W9;A0A7I2V429;H0YBR5;A0A7I2V2Q9;A0A7I2V2S9;H0YAW4;A0A7I2V5K7;E5RII3;E5RJ25;E5RIP5	Eukaryotic translation initiation factor 3 subunit E	EIF3E	sp|P60228|EIF3E_HUMAN Eukaryotic translation initiation factor 3 subunit E OS=Homo sapiens OX=9606 GN=EIF3E PE=1 SV=1;tr|A0A7I2V3S3|A0A7I2V3S3_HUMAN Eukaryotic translation initiation factor 3 subunit E OS=Homo sapiens OX=9606 GN=EIF3E PE=4 SV=1;tr|A0A7I2V3	26	36	3	33	2	34	5	34	52.22	445	0	323.31	3.8	69	4.9	76.9	14.6	75.1	4871400	7519000000	240140	11093000000	2155100	11312000000	2.42221e+06	9.97467e+09	4118	12.0077	698	253;1715;2014;2349;3078;3333;3388;3493;3696;3697;4613;4677;4768;4839;4970;5181;5659;5727;5816;6069;6070;6450;6625;6824;7112;7144;7276;7742;7743;8443;8444;8856;9009;9333;9548;9549	True;True;True;True;True;True;True;True;True;True;True;True;True;True;True;True;True;True;True;True;True;True;True;True;True;True;True;True;True;True;True;True;True;True;True;True	270;1903;2231;2232;2598;3391;3392;3393;3668;3727;3842;4056;4057;4058;5047;5048;5049;5120;5121;5215;5293;5294;5295;5296;5438;5439;5440;5670;5671;6214;6215;6326;6463;6763;6764;6765;7237;7238;7489;7490;7784;7785;8114;8149;8288;8802;8803;8804;9600;9601;10055;10224;10601;10848;10849;10850	854;855;6450;6451;6452;6453;6454;7562;7563;7564;7565;7566;7567;7568;8763;8764;8765;8766;8767;11730;11731;11732;11733;11734;12653;12654;12655;12656;12657;12658;12659;12660;12661;12662;12890;12891;12892;12893;12894;12895;12896;12897;12898;12899;12900;12901;12902;12903;12904;12905;12906;12907;12908;12909;12910;12911;12912;12913;13388;13389;13390;14148;14149;14150;14151;14152;14153;14154;14155;14156;…	730;731;5535;5536;5537;5538;5539;6476;6477;6478;6479;6480;6481;6482;7615;7616;7617;7618;7619;7620;10254;10255;10256;10257;10258;11057;11058;11059;11060;11061;11062;11063;11064;11065;11277;11278;11279;11280;11281;11282;11283;11284;11285;11286;11287;11288;11289;11290;11291;11292;11293;11294;11697;11698;11699;12344;12345;12346;12347;12348;12349;12350;12351;12352;12353;15419;15420;15421;15422;15423;1…	731;5536;6477;7616;10255;11058;11279;11698;12349;12353;15431;15636;15883;16290;16709;17432;18891;19161;19536;20508;20514;21886;22544;23346;24324;24439;24804;26335;26340;28862;28864;30342;30879;32037;32793;32797	281;282;283;284;285;521	45	603;604;605;606;607;608;609;610;611;612;613;614	198;199;241;264;395;396	393	50;55;94;112;179;186;249;355;362;393;417;420
P51114;B4DXZ6;E9PFF5;E7EU85;C9JZE0;C9JY20;C9JAJ4;C9IZ22;C9J5B4;C9JYQ6	Fragile X mental retardation syndrome-related protein 1	FXR1	sp|P51114|FXR1_HUMAN Fragile X mental retardation syndrome-related protein 1 OS=Homo sapiens OX=9606 GN=FXR1 PE=1 SV=3;tr|B4DXZ6|B4DXZ6_HUMAN Fragile X mental retardation syndrome-related protein 1 OS=Homo sapiens OX=9606 GN=FXR1 PE=1 SV=1;tr|E9PFF5|E9PFF5	10	48	5	40	2	41	2	43	69.72	621	0	323.31	10.3	65.1	4.7	67.5	2.6	67.6	6658500	7426200000	2976800	7485800000	3992600	8978100000	4.54263e+06	7.96337e+09	1753.03	10.7756	682	221;400;558;943;944;1235;1376;1379;1440;1441;1510;1522;1703;1855;1978;2045;2632;2636;3573;3574;3638;3639;3880;4102;4103;4159;4189;4508;5244;5245;5301;5358;6063;6574;6575;6827;6949;7160;7818;7819;7820;8224;8853;8854;9034;9064;9127;9128	True;True;True;True;True;True;True;True;True;True;True;True;True;True;True;True;True;True;True;True;True;True;True;True;True;True;True;True;True;True;True;True;True;True;True;True;True;True;True;True;True;True;True;True;True;True;True;True	238;431;432;616;617;1050;1051;1382;1537;1538;1541;1605;1606;1683;1684;1697;1698;1891;2054;2055;2194;2268;2909;2913;3925;3926;3993;3994;3995;4259;4260;4508;4509;4567;4598;4937;5742;5743;5804;5866;6756;7421;7422;7423;7788;7789;7935;8165;8166;8884;8885;8886;9342;10052;10053;10259;10260;10261;10294;10358;10359;10360	757;758;759;760;761;762;1425;1426;1427;1428;1429;1430;1431;1432;1433;1434;1435;2096;2097;2098;2099;2100;3519;3520;3521;3522;4646;4647;5180;5181;5182;5183;5184;5185;5192;5193;5194;5195;5196;5197;5410;5411;5412;5413;5414;5670;5671;5672;5673;5674;5675;5734;5735;5736;5737;5738;5739;5740;5741;6411;6412;6413;6414;6415;6416;6417;6944;6945;6946;6947;6948;6949;6950;6951;7440;7441;7442;7443;7682;10049;1005…	646;647;648;649;1197;1198;1199;1200;1201;1202;1203;1204;1205;1206;1207;1770;1771;1772;1773;3006;3007;3008;3009;3968;3969;4433;4434;4435;4436;4437;4438;4443;4444;4445;4446;4447;4448;4630;4631;4632;4853;4854;4855;4906;4907;4908;4909;4910;4911;4912;5500;5501;5502;5503;5504;5505;5506;5507;5508;5955;5956;5957;5958;5959;5960;5961;6369;6370;6371;6581;8812;8813;8814;8815;8816;8817;8829;8830;8831;11950;11…	647;1198;1771;3006;3009;3969;4436;4445;4631;4632;4853;4910;5503;5958;6370;6581;8814;8829;11953;11955;12168;12178;13045;13808;13810;13982;14073;15133;17629;17630;17796;17986;20488;22374;22375;23350;23811;24480;26603;26612;26614;28039;30330;30335;30995;31092;31297;31301	266;267;268;269;270		562;563;564;565;566;567;568;569	34;182;324;581;618		169;187;197;199;230;332;366;565
Q96PK6;A0A0A6YYI9;F8WDX3;A0A0A0MSL8;B8ZZ74	RNA-binding protein 14	RBM14	sp|Q96PK6|RBM14_HUMAN RNA-binding protein 14 OS=Homo sapiens OX=9606 GN=RBM14 PE=1 SV=2	5	40	2	37	1	39	2	40	69.491	669	0	323.31	3.1	48.7	1.3	50.2	4.3	50.2	1646400	6939300000	979020	7696400000	4151100	9554200000	2258840	8063300000	3569.66	11.8016	1023	54;55;92;367;541;542;543;664;665;666;736;737;738;1409;2998;2999;3064;3633;3881;4245;4246;4407;4575;4576;5211;5379;5380;6328;6452;6700;6977;6990;6991;7017;8223;8370;8372;8819;8820;9630	True;True;True;True;True;True;True;True;True;True;True;True;True;True;True;True;True;True;True;True;True;True;True;True;True;True;True;True;True;True;True;True;True;True;True;True;True;True;True;True	60;61;62;105;397;592;593;594;595;596;597;735;736;737;814;815;816;817;1572;3304;3305;3375;3988;4261;4658;4659;4828;5008;5009;5707;5889;5890;5891;7067;7240;7241;7242;7600;7963;7977;7978;8005;9340;9341;9512;9513;9515;9516;10012;10013;10014;10935;10936	201;202;203;204;205;206;207;208;209;210;211;212;213;214;215;216;217;218;366;367;1301;1302;1303;1304;1305;1306;1307;1308;1309;2027;2028;2029;2030;2031;2032;2033;2034;2035;2036;2037;2038;2039;2040;2041;2042;2043;2510;2511;2512;2513;2514;2515;2516;2517;2518;2519;2520;2521;2522;2523;2524;2525;2771;2772;2773;2774;2775;2776;2777;2778;2779;2780;2781;2782;2783;2784;2785;2786;2787;2788;5281;11451;11452;11…	195;196;197;198;199;200;201;202;203;204;205;323;324;1093;1094;1095;1096;1097;1098;1099;1100;1101;1714;1715;1716;1717;1718;1719;1720;1721;1722;1723;1724;1725;1726;2144;2145;2146;2147;2148;2149;2150;2151;2152;2153;2154;2155;2156;2157;2158;2159;2365;2366;2367;2368;2369;2370;2371;2372;2373;2374;2375;2376;2377;2378;2379;2380;4518;10001;10002;10003;10004;10005;10006;10007;10008;10208;10209;10210;12149;…	197;204;323;1101;1716;1724;1726;2146;2152;2159;2365;2366;2376;4518;10003;10006;10208;12151;13051;14252;14257;14789;15312;15316;17524;18051;18057;21393;21889;22840;23891;23927;23930;24019;28032;28631;28647;30207;30210;33039	427;428;429		894;895;896;897;898	133;193;653		42;70;119;266;561
Q08211;REV__H0YA90	ATP-dependent RNA helicase A	DHX9	sp|Q08211|DHX9_HUMAN ATP-dependent RNA helicase A OS=Homo sapiens OX=9606 GN=DHX9 PE=1 SV=4	2	64	5	58	3	61	8	62	140.96	1270	0	323.31	4.6	51	3	53.8	8.3	51	158490000	6774200000	3574300	9205600000	7553500	11397000000	5.65393e+07	9125600000	161.403	7.33452	793	28;79;80;227;373;374;1102;1119;1402;1629;1736;1779;1817;2174;2365;2482;2806;2945;3376;3845;4181;4208;4281;4300;4312;4324;4384;4494;4512;4559;4603;4743;4795;4835;5180;5192;5303;5407;5679;5777;5854;5883;6307;6331;6548;6644;6645;6670;7009;7235;7290;7344;7859;7860;8334;8437;8542;8698;9114;9134;9425;9595;9609;9659	True;True;True;True;True;True;True;True;True;True;True;True;True;True;True;True;True;True;True;True;True;True;True;True;True;True;True;True;True;True;True;True;True;True;True;True;True;True;True;True;True;True;True;True;True;True;True;True;True;True;True;True;True;True;True;True;True;True;True;True;True;True;True;True	31;86;87;88;89;244;403;404;1222;1240;1565;1815;1925;1975;1976;2016;2406;2615;2749;3100;3248;3714;3715;4219;4590;4617;4618;4619;4697;4716;4728;4741;4803;4922;4942;4989;4990;5037;5189;5244;5288;5669;5684;5806;5922;6243;6244;6412;6413;6505;6506;6541;7045;7071;7072;7382;7383;7384;7385;7516;7517;7518;7553;7554;7997;8244;8305;8363;8364;8929;8930;9470;9591;9592;9593;9710;9881;10345;10366;10708;10899;109…	92;93;94;95;293;294;295;296;297;298;299;300;301;302;303;304;779;780;781;782;783;784;1330;1331;1332;1333;1334;1335;1336;1337;4083;4084;4085;4141;4142;5262;5263;5264;5265;6163;6164;6165;6166;6523;6524;6525;6709;6710;6711;6712;6713;6714;6827;6828;6829;8116;8117;8118;8119;8120;8121;8810;8811;8812;8813;8814;8815;8816;8817;8818;8819;8820;9419;9420;9421;9422;9423;9424;10733;10734;10735;10736;10737;10738…	89;90;91;264;265;266;267;268;269;270;271;272;273;274;664;665;666;667;668;669;1119;1120;1121;1122;1123;1124;1125;3485;3486;3487;3541;3542;4504;4505;5272;5273;5591;5592;5757;5758;5759;5760;5761;5762;5763;5861;5862;7021;7022;7023;7024;7025;7026;7027;7660;7661;7662;7663;7664;7665;7666;7667;7668;7669;7670;7671;7672;8262;8263;8264;8265;8266;9407;9408;9409;9410;9411;9412;9413;9414;9415;9849;9850;11245;1…	91;264;274;667;1121;1124;3485;3542;4504;5273;5592;5761;5862;7025;7671;8266;9415;9849;11248;12906;14037;14127;14391;14443;14481;14527;14716;15089;15155;15275;15398;15806;16043;16269;17425;17476;17808;18128;18948;19390;19655;19780;21348;21403;22268;22621;22626;22714;24000;24670;24860;25031;26748;26749;28493;28835;29232;29757;31240;31324;32357;32923;32976;33140	324;325;529		706;707;708;709;710;711;712;713;714;715;716;717;718;719;720;721	404;431;432		17;109;215;369;487;624;672;745;789;793;930;947;1036;1059;1107;1149
Q8WWM7;H3BRB0;A0A0C4DGL7	Ataxin-2-like protein	ATXN2L	sp|Q8WWM7|ATX2L_HUMAN Ataxin-2-like protein OS=Homo sapiens OX=9606 GN=ATXN2L PE=1 SV=2	3	52	2	48	2	50	1	47	113.37	1075	0	323.31	1.9	43.7	1.7	46.2	0.8	52.4	1647900	6681500000	1439600	7682500000	95524000	8218200000	32870500	7527400000	229.002	7.83921	985	201;1125;1230;1605;1610;1687;1731;1844;2038;2162;2163;2300;2338;2339;2465;2546;2547;3007;3034;3487;3488;3500;3501;3807;3947;3990;3991;3992;4209;5317;5732;5733;5916;6222;6297;6879;6909;6910;6915;7077;7185;7899;8106;8247;8271;8272;8274;8445;8446;8887;9059;9060	True;True;True;True;True;True;True;True;True;True;True;True;True;True;True;True;True;True;True;True;True;True;True;True;True;True;True;True;True;True;True;True;True;True;True;True;True;True;True;True;True;True;True;True;True;True;True;True;True;True;True;True	217;1246;1247;1374;1789;1794;1874;1920;2043;2260;2261;2394;2395;2549;2587;2588;2729;2815;2816;3313;3342;3343;3835;3836;3851;3852;3853;4180;4335;4381;4382;4383;4620;5822;6335;6336;6337;6338;6591;6592;6955;7035;7860;7861;7892;7893;7898;8075;8076;8192;8973;9209;9368;9369;9394;9395;9397;9398;9602;9603;9604;9605;10088;10289;10290	681;682;683;4168;4169;4170;4171;4172;4173;4622;6088;6089;6090;6091;6092;6093;6094;6107;6108;6109;6364;6365;6366;6367;6506;6507;6508;6509;6510;6910;6911;6912;7663;7664;7665;7666;8073;8074;8075;8076;8077;8078;8079;8080;8081;8082;8083;8084;8085;8616;8617;8618;8619;8620;8740;8741;8742;8743;8744;8745;9364;9365;9366;9367;9368;9369;9370;9653;9654;9655;9656;9657;9658;9659;9660;9661;9662;9663;9664;9665;96…	584;585;586;3564;3565;3566;3567;3568;3569;3947;5208;5209;5210;5211;5212;5225;5226;5227;5460;5461;5462;5580;5581;5582;5583;5924;5925;5926;6562;6563;6564;6565;6980;6981;6982;6983;6984;6985;6986;6987;6988;6989;6990;6991;7468;7469;7470;7595;7596;7597;7598;7599;8209;8210;8211;8212;8213;8214;8215;8216;8454;8455;8456;8457;8458;8459;8460;8461;8462;8463;8464;10033;10034;10035;10036;10037;10038;10039;10040…	585;3565;3947;5211;5227;5462;5582;5925;6563;6982;6991;7468;7596;7599;8210;8455;8463;10039;10119;11668;11676;11729;11732;12780;13278;13403;13406;13408;14132;17865;19185;19194;19957;21106;21323;23555;23646;23649;23677;24223;24539;26875;27601;28146;28222;28223;28237;28867;28871;30444;31071;31078	167;168;169;171		293;294;295;296;297;298;299	35;119;120;141		1;123;183;191;215;315;592
Q14444;G3V153;E9PLA9	Caprin-1	CAPRIN1	sp|Q14444|CAPR1_HUMAN Caprin-1 OS=Homo sapiens OX=9606 GN=CAPRIN1 PE=1 SV=2;tr|G3V153|G3V153_HUMAN Caprin-1 OS=Homo sapiens OX=9606 GN=CAPRIN1 PE=1 SV=1;tr|E9PLA9|E9PLA9_HUMAN Caprin-1 (Fragment) OS=Homo sapiens OX=9606 GN=CAPRIN1 PE=1 SV=1	3	31	1	29	4	31	4	28	78.365	709	0	323.31	1.6	36.7	5.9	37.7	6.5	36.7	3748300	6563600000	5083100	8565500000	6374100	8235700000	5068500	7.78827e+09	1536.6	10.5855	837	1073;1431;1746;1937;1938;2743;2837;2984;4658;4820;4821;4993;4994;5169;5184;5185;5186;5519;6334;6463;6489;6539;6898;7348;7807;8467;8468;8469;8952;9603;9604	True;True;True;True;True;True;True;True;True;True;True;True;True;True;True;True;True;True;True;True;True;True;True;True;True;True;True;True;True;True;True	1192;1596;1937;2145;2146;2147;3030;3031;3131;3289;5098;5099;5273;5274;5464;5465;5653;5654;5655;5674;5675;5676;5677;5678;6040;6041;7075;7260;7261;7262;7296;7368;7369;7880;8368;8369;8869;8870;9627;9628;9629;9630;10157;10907;10908;10909	3988;3989;3990;3991;3992;3993;5387;5388;5389;6584;6585;6586;6587;6588;6589;7235;7236;7237;7238;7239;7240;7241;7242;10475;10476;10477;10478;10479;10480;10481;10482;10483;10873;10874;10875;10876;10877;10878;11405;17931;17932;17933;17934;17935;18633;18634;18635;18636;18637;18638;18639;18640;18641;18642;19301;19302;19303;19304;19305;19306;19976;19977;19978;19979;19980;19981;19982;19983;19984;19985;19…	3404;3405;3406;3407;4608;4609;4610;5637;5638;5639;5640;5641;6198;6199;6200;6201;6202;6203;9188;9189;9190;9191;9192;9193;9194;9195;9196;9522;9523;9524;9525;9961;15571;15572;15573;15574;16217;16218;16219;16220;16221;16222;16223;16797;16798;16799;16800;16801;16802;16803;17360;17361;17362;17363;17364;17365;17366;17367;17368;17369;17370;17371;17372;17436;17437;17438;17439;17440;17441;17442;17443;17444…	3404;4609;5641;6199;6201;9189;9522;9961;15571;16217;16223;16800;16802;17369;17446;17456;17459;18439;21418;21933;22019;22218;23612;25058;26550;28936;28949;28968;30640;32941;32956	345;346;347;348;349;350;351		776;777;778;779;780	89;104;105;204;630;645;648		54;117;137;199;300
Q92900	Regulator of nonsense transcripts 1	UPF1	sp|Q92900|RENT1_HUMAN Regulator of nonsense transcripts 1 OS=Homo sapiens OX=9606 GN=UPF1 PE=1 SV=2	1	67	1	58	5	66	6	66	124.34	1129	0	323.31	0.6	58.8	4.7	67.1	8	67.2	2356100	6419100000	20384000	8326100000	11660000	8251600000	11466700	7665600000	668.51	9.3848	995	165;289;318;561;562;902;920;1004;1045;1104;1192;1464;1467;1717;1882;1984;1992;2293;2404;2598;2786;2787;2970;3698;3899;4232;4378;4701;4708;4968;5047;5156;5322;5323;5556;5576;5613;5703;6073;6227;6228;6318;6491;6550;6551;6606;6673;6674;6689;6911;6965;7015;7484;7735;7767;7858;7983;8070;8110;8404;8473;8498;9007;9055;9386;9460;9502	True;True;True;True;True;True;True;True;True;True;True;True;True;True;True;True;True;True;True;True;True;True;True;True;True;True;True;True;True;True;True;True;True;True;True;True;True;True;True;True;True;True;True;True;True;True;True;True;True;True;True;True;True;True;True;True;True;True;True;True;True;True;True;True;True;True;True	180;310;343;622;623;1000;1021;1119;1164;1224;1325;1632;1635;1905;2086;2200;2208;2209;2540;2541;2659;2660;2868;2869;3079;3080;3274;4059;4280;4644;4797;5147;5154;5436;5521;5639;5828;5829;5830;6081;6105;6144;6285;6286;6287;6769;6960;6961;7056;7298;7299;7300;7387;7388;7389;7390;7463;7464;7465;7466;7560;7561;7585;7586;7894;7951;8003;8520;8521;8795;8829;8928;9068;9069;9167;9214;9215;9551;9634;9665;9666…	578;579;580;1002;1003;1004;1005;1006;1007;1008;1009;1010;1120;1121;1122;2112;2113;2114;2115;2116;2117;2118;2119;2120;2121;2122;2123;3382;3383;3384;3425;3426;3742;3743;3744;3745;3746;3747;3903;3904;3905;3906;4087;4088;4089;4461;4462;4463;4464;5481;5482;5483;5484;5485;5486;5495;5496;5497;6457;7041;7042;7043;7044;7045;7459;7460;7461;7462;7463;7464;7486;7487;7488;7489;7490;8594;8595;8596;8597;9124;91…	494;495;496;845;846;847;848;849;850;936;937;1784;1785;1786;1787;1788;1789;1790;1791;1792;1793;1794;1795;1796;2881;2882;2883;2921;2922;3200;3201;3202;3203;3330;3331;3332;3333;3489;3490;3491;3809;3810;3811;3812;3813;4689;4690;4691;4692;4693;4694;4703;4704;4705;4706;5541;6031;6032;6033;6034;6035;6036;6387;6388;6389;6390;6391;6411;6412;6413;6414;7445;7446;7447;7448;7990;7991;7992;7993;7994;7995;7996;…	496;848;936;1787;1795;2882;2921;3201;3331;3490;3810;4694;4704;5541;6036;6389;6413;7447;7996;8645;9343;9347;9925;12355;13091;14201;14701;15706;15720;16699;16969;17328;17881;17887;18547;18607;18702;19046;20522;21119;21120;21371;22031;22280;22288;22486;22732;22733;22802;23653;23854;24017;25474;26315;26431;26747;27209;27470;27617;28729;28987;29110;30870;31058;32246;32521;32676	414;415;416;417;536		870;871;872;873;874;875;876;877;878;879;880	483;523;525;734;915		368;579;582;658;682;715;757;818;922;941;945
Q13283;A0A7I2V5M7;A0A7I2YQN9;A0A7I2YQU8;A0A7I2V651;E5RJU8;A0A7I2YQH0;E5RH42;E5RIF8;A0A7I2V2S5;A0A7I2YQF2;A0A7I2YQB1;A0A7I2V2V1;E5RH00;A0A7I2V3C4;A0A7I2V4Y8;A0A7I2YQM1;A0A7I2V565;A0A7I2V548;A0A7I2V2X7;A0A7I2V533;A0A7I2V5H1;A0A7I2YQR4;A0A7I2YQQ8;A0A7I2V494;A0A7I2V4D8;A0A7I2V326;A0A7I2V496	Ras GTPase-activating protein-binding protein 1	G3BP1	sp|Q13283|G3BP1_HUMAN Ras GTPase-activating protein-binding protein 1 OS=Homo sapiens OX=9606 GN=G3BP1 PE=1 SV=1;tr|A0A7I2V5M7|A0A7I2V5M7_HUMAN Ras GTPase-activating protein-binding protein 1 OS=Homo sapiens OX=9606 GN=G3BP1 PE=4 SV=1;tr|A0A7I2YQN9|A0A7I2Y	28	30	3	29	2	30	1	30	52.164	466	0	323.31	10.9	61.8	6.4	63.7	3.6	63.7	5218800	6275900000	1371500	7853600000	349090	9226400000	2313130	7785300000	3365.7	11.7167	814	1010;1456;2288;2454;3400;3401;3402;3455;3456;3869;3878;3954;4504;5203;5237;5352;5786;6034;6188;6342;6858;6906;7301;7844;7845;8120;8987;9014;9020;9598	True;True;True;True;True;True;True;True;True;True;True;True;True;True;True;True;True;True;True;True;True;True;True;True;True;True;True;True;True;True	1125;1126;1623;1624;2531;2532;2716;2717;3740;3741;3742;3800;3801;3802;4248;4257;4343;4344;4932;4933;5698;5734;5735;5860;6425;6723;6908;6909;6910;6911;7083;7835;7836;7837;7838;7888;7889;8316;8911;8912;8913;9225;9226;9227;10195;10196;10229;10230;10231;10239;10240;10902	3771;3772;3773;3774;3775;3776;3777;3778;3779;3780;5457;5458;5459;5460;5461;5462;5463;5464;8555;8556;8557;8558;8559;8560;8561;8562;8563;8564;8565;8566;8567;8568;9303;9304;9305;9306;9307;9308;9309;9310;9311;12960;12961;12962;12963;12964;12965;12966;12967;12968;12969;12970;12971;12972;12973;12974;12975;12976;12977;12978;12979;12980;12981;12982;12983;12984;12985;12986;12987;12988;13208;13209;13210;13…	3223;3224;3225;3226;3227;3228;3229;3230;3231;3232;4667;4668;4669;4670;4671;4672;4673;4674;7409;7410;7411;7412;7413;7414;7415;7416;7417;7418;7419;7420;7421;8155;8156;8157;8158;8159;8160;8161;8162;8163;8164;11328;11329;11330;11331;11332;11333;11334;11335;11336;11337;11338;11339;11340;11341;11342;11343;11344;11345;11346;11347;11348;11349;11350;11351;11352;11353;11354;11355;11356;11357;11358;11537;11…	3223;4674;7419;8157;11329;11342;11357;11547;11550;12989;13038;13298;15109;17502;17590;17968;19426;20375;20929;21441;23490;23634;24885;26686;26693;27646;30779;30898;30931;32928	331;332;333;334	108	742;743;744;745;746;747;748	37;48;128;379	251	1;3;29;66;95;109;401
E7EPN9;Q9Y520;H7C5N8;A0A2R8YET2;A0A2R8Y7F4;A0A0A0MS30;A0A2R8Y424	Protein PRRC2C	PRRC2C	tr|E7EPN9|E7EPN9_HUMAN Protein PRRC2C OS=Homo sapiens OX=9606 GN=PRRC2C PE=1 SV=1;sp|Q9Y520|PRC2C_HUMAN Protein PRRC2C OS=Homo sapiens OX=9606 GN=PRRC2C PE=1 SV=4	7	117	2	99	1	108	2	112	308.77	2819	0	323.31	0.8	38.8	0.4	43.8	1.4	44.3	7147200	6014300000	2032000	9481600000	2373000	9719500000	3.85073e+06	8.40513e+09	2182.74	11.0919	320	48;204;225;248;260;654;695;748;749;889;976;986;1075;1208;1227;1263;1492;1493;1502;1572;1583;1584;1669;1728;1730;1791;1902;1910;2002;2017;2184;2324;2893;3029;3086;3120;3183;3314;3340;3966;3967;4151;4299;4343;4386;4537;4859;5015;5033;5034;5173;5215;5216;5232;5251;5648;5740;5748;5753;5778;5802;5907;6277;6284;6306;6404;6439;6443;6467;6483;6484;6692;6696;6697;6725;6730;6731;6736;6739;6751;6758;6759;68…	True;True;True;True;True;True;True;True;True;True;True;True;True;True;True;True;True;True;True;True;True;True;True;True;True;True;True;True;True;True;True;True;True;True;True;True;True;True;True;True;True;True;True;True;True;True;True;True;True;True;True;True;True;True;True;True;True;True;True;True;True;True;True;True;True;True;True;True;True;True;True;True;True;True;True;True;True;True;True;True…	51;220;242;265;277;725;766;767;827;828;986;1089;1100;1194;1343;1368;1415;1662;1663;1672;1751;1764;1765;1856;1917;1919;1988;2109;2117;2219;2237;2417;2573;3190;3337;3401;3438;3507;3649;3675;4356;4357;4559;4715;4760;4805;4967;5319;5487;5507;5508;5661;5662;5711;5712;5729;5749;5750;6195;6196;6349;6366;6367;6375;6376;6414;6447;6572;6573;6574;7012;7019;7044;7169;7170;7218;7219;7224;7225;7266;7286;7287;7…	148;149;150;151;152;153;691;692;693;694;695;696;768;769;770;771;772;773;836;837;838;872;873;874;875;876;877;2484;2485;2486;2487;2488;2489;2620;2621;2622;2623;2624;2625;2626;2823;2824;2825;2826;2827;2828;2829;2830;2831;3348;3349;3350;3662;3663;3664;3665;3666;3694;3695;3696;3697;3698;3997;3998;3999;4000;4001;4002;4520;4521;4522;4523;4524;4525;4526;4596;4597;4598;4737;4738;4739;4740;4741;5605;5606;5…	133;134;135;136;137;138;139;140;592;593;594;595;596;655;656;657;658;659;660;715;716;717;743;744;745;746;747;748;2120;2121;2122;2123;2124;2125;2238;2239;2240;2241;2242;2409;2410;2411;2412;2413;2414;2415;2416;2417;2852;2853;3128;3129;3130;3131;3132;3158;3159;3160;3161;3409;3410;3411;3412;3413;3414;3858;3859;3860;3861;3862;3863;3923;3924;3925;4049;4050;4051;4052;4053;4802;4803;4804;4805;4806;4807;48…	136;594;660;717;748;2125;2239;2411;2415;2853;3131;3160;3413;3862;3924;4051;4807;4811;4828;5075;5138;5143;5412;5570;5578;5788;6090;6103;6451;6501;7060;7572;9697;10105;10275;10366;10590;11018;11095;13339;13340;13953;14440;14602;14722;15219;16347;16870;16935;16936;17401;17533;17537;17578;17660;18836;19223;19258;19295;19392;19483;19874;21261;21276;21345;21727;21839;21851;21942;21992;21996;22813;22821…	124;125;126;127;128;129;130;131;132;133;134;135;136;137;501;502;503		240;241;242;243;244;245;246;247;248;249	24;233;1460;1464;1465;1468;1472;1604;1611;1616;1969;2005;2043;2045;2064;2066;2068		56;612;778;807;1129;2210;2476;2650;2704;2722
Q15717;M0QZR9;M0R055	ELAV-like protein 1	ELAVL1	sp|Q15717|ELAV1_HUMAN ELAV-like protein 1 OS=Homo sapiens OX=9606 GN=ELAVL1 PE=1 SV=2;tr|M0QZR9|M0QZR9_HUMAN ELAV-like protein 1 OS=Homo sapiens OX=9606 GN=ELAVL1 PE=1 SV=1	3	21	2	19	4	21	2	20	36.091	326	0	323.31	4.9	54.3	14.4	61.3	7.7	59.8	2716600	5206300000	4769400	5681300000	2386200	6484600000	3.29073e+06	5.79073e+09	1759.71	10.7811	859	402;973;1139;1367;2105;2196;3833;6219;6343;6344;7122;7274;7572;7641;8289;8302;8546;8857;9005;9179;9180	True;True;True;True;True;True;True;True;True;True;True;True;True;True;True;True;True;True;True;True;True	434;435;1084;1085;1267;1526;2332;2429;4207;6951;7084;7085;8125;8285;8286;8616;8617;8690;8691;9415;9434;9435;9714;10056;10217;10218;10219;10421;10422	1439;1440;1441;1442;1443;1444;1445;1446;1447;1448;1449;1450;1451;1452;1453;3654;3655;3656;3657;4250;4251;4252;4253;4254;4255;5144;5145;5146;5147;5148;5149;7855;7856;7857;8201;8202;8203;8204;8205;8206;14745;14746;14747;14748;24266;24267;24268;24269;24270;24271;24272;24273;24274;24275;24684;24685;24686;24687;24688;24689;24690;24691;24692;24693;28080;28081;28082;28571;28572;28573;28574;28575;28576;2…	1211;1212;1213;1214;1215;1216;1217;1218;1219;1220;1221;3120;3121;3122;3123;3640;3641;3642;3643;3644;3645;3646;4398;4399;4400;4401;6729;6730;7101;7102;7103;7104;7105;7106;7107;7108;12862;12863;21086;21087;21088;21089;21090;21091;21092;21093;21094;21095;21096;21097;21443;21444;21445;21446;21447;21448;21449;24365;24366;24367;24780;24781;24782;24783;24784;24785;24786;24787;24788;24789;24790;24791;247…	1212;3121;3643;4398;6729;7102;12863;21093;21443;21447;24366;24789;25785;26007;28320;28375;29242;30347;30857;31511;31516	12;355;356		788;789;790;791	3;82;168		9;31;117;125
A0A7I2V430;A0A7I2V4F0;Q92499;A0A7I2V2M5;A0A087WZ71;A0A7I2YQ77;A0A087X2G1;A0A7I2V4J3;A0A7I2V421;A0A7I2V5X8;A0A7I2YQD0;A0A7I2V4Q0	ATP-dependent RNA helicase DDX1	DDX1	tr|A0A7I2V430|A0A7I2V430_HUMAN ATP-dependent RNA helicase DDX1 OS=Homo sapiens OX=9606 GN=DDX1 PE=4 SV=1;tr|A0A7I2V4F0|A0A7I2V4F0_HUMAN ATP-dependent RNA helicase DDX1 OS=Homo sapiens OX=9606 GN=DDX1 PE=4 SV=1;sp|Q92499|DDX1_HUMAN ATP-dependent RNA helicas	12	54	0	45	5	49	5	50	77.86	697	0	323.31	0	64.4	12.2	68.9	10.2	72.5		5063900000	1685500	5568500000	2216800	5872400000	1951150	5501600000	2819.67	11.4613	188	45;483;484;589;1163;1231;1261;1262;1485;1756;1762;1811;2053;2191;2192;2268;2284;2301;2302;2548;2757;2761;2774;2775;2836;3105;3475;3534;3808;4236;4547;4655;5179;5335;5336;5349;5640;5684;5685;5701;5702;6123;6453;8123;8124;8128;8221;8222;8787;8788;9089;9090;9300;9342	True;True;True;True;True;True;True;True;True;True;True;True;True;True;True;True;True;True;True;True;True;True;True;True;True;True;True;True;True;True;True;True;True;True;True;True;True;True;True;True;True;True;True;True;True;True;True;True;True;True;True;True;True;True	48;532;533;534;654;1292;1375;1376;1411;1412;1413;1414;1655;1949;1956;1957;2009;2277;2424;2425;2510;2527;2550;2551;2817;3049;3053;3067;3068;3130;3422;3823;3886;4181;4648;4977;5095;5668;5842;5843;5844;5857;6183;6184;6252;6253;6254;6255;6281;6282;6283;6284;6834;7243;7244;9231;9232;9236;9338;9339;9975;9976;9977;10319;10320;10556;10613	134;135;136;1826;1827;1828;1829;1830;1831;1832;1833;1834;1835;1836;1837;2247;2248;2249;4341;4342;4343;4344;4345;4346;4623;4624;4625;4626;4627;4628;4629;4630;4631;4714;4715;4716;4717;4718;4719;4720;4721;4722;4723;4724;4725;4726;4727;4728;4729;4730;4731;4732;4733;4734;4735;4736;5577;5578;5579;5580;5581;5582;5583;5584;5585;6624;6625;6626;6627;6657;6658;6659;6660;6661;6662;6663;6813;6814;6815;7701;77…	122;123;124;1540;1541;1542;1543;1544;1545;1546;1547;1548;1897;1898;3715;3716;3717;3948;3949;3950;3951;3952;3953;3954;4032;4033;4034;4035;4036;4037;4038;4039;4040;4041;4042;4043;4044;4045;4046;4047;4048;4776;4777;4778;4779;4780;4781;4782;4783;5674;5675;5676;5710;5711;5712;5713;5714;5715;5845;5846;5847;5848;5849;5850;5851;5852;6596;6597;6598;7079;7080;7081;7082;7083;7084;7085;7335;7336;7337;7338;73…	124;1540;1544;1897;3715;3954;4041;4043;4783;5675;5715;5847;6596;7081;7084;7339;7398;7471;7477;8470;9251;9270;9306;9313;9520;10318;11633;11816;12788;14213;15250;15561;17423;17924;17927;17963;18797;18964;18974;19031;19042;20722;21894;27662;27665;27676;28025;28031;30028;30035;31170;31174;31895;32085	53;54		94;95;96;97;98;99;100;101	261;295		50;109;145;179;344;441;463;569
O15371;B0QYA5;B0QYA6;B0QYA4;B0QYA8;A0A0D9SGB5	Eukaryotic translation initiation factor 3 subunit D	EIF3D	sp|O15371|EIF3D_HUMAN Eukaryotic translation initiation factor 3 subunit D OS=Homo sapiens OX=9606 GN=EIF3D PE=1 SV=1	6	34	1	26	3	33	4	32	63.972	548	0	323.31	2.6	56	7.5	69.3	14.1	67.9	866720	4910300000	16695000	6887100000	17631000	6855500000	1.17309e+07	6.21763e+09	530.022	9.04991	497	909;946;947;1216;1228;1247;1958;2292;2500;2501;3304;3459;3613;3614;4822;5993;6075;6971;6972;7041;7269;7969;8263;8363;8536;8537;9334;9347;9520;9521;9528;9529;9565;9648	True;True;True;True;True;True;True;True;True;True;True;True;True;True;True;True;True;True;True;True;True;True;True;True;True;True;True;True;True;True;True;True;True;True	1007;1008;1009;1010;1053;1054;1055;1352;1369;1370;1371;1372;1395;2171;2538;2539;2767;2768;2769;3634;3635;3805;3967;3968;3969;5275;6678;6679;6680;6681;6773;6774;6775;6776;7957;7958;8038;8279;8280;9051;9052;9385;9502;9503;9704;9705;10602;10621;10622;10818;10819;10826;10827;10866;10867;10868;10955	3399;3400;3401;3402;3403;3404;3405;3525;3526;3527;3528;3529;3530;3531;4552;4553;4599;4600;4601;4602;4603;4604;4605;4606;4607;4608;4609;4610;4611;4612;4613;4614;4615;4684;4685;4686;7341;8587;8588;8589;8590;8591;8592;8593;9491;9492;9493;9494;9495;9496;9497;9498;9499;9500;9501;12531;12532;12533;12534;12535;12536;13231;13232;13233;13234;13235;13236;13237;13238;13239;13240;13241;13242;13243;13244;1382…	2898;2899;2900;2901;2902;2903;2904;3012;3013;3014;3015;3016;3883;3884;3926;3927;3928;3929;3930;3931;3932;3933;3934;3935;3936;3937;3938;3939;3940;3941;3942;3943;4006;6286;7438;7439;7440;7441;7442;7443;7444;8324;8325;8326;8327;8328;8329;8330;8331;8332;8333;10959;10960;10961;10962;11556;11557;11558;11559;11560;11561;11562;11563;11564;11565;11566;11567;11568;11569;12063;12064;12065;12066;12067;12068;…	2903;3013;3015;3884;3934;4006;6286;7442;8324;8330;10961;11566;12073;12082;16224;20201;20539;23872;23873;24119;24762;27133;28192;28579;29209;29215;32038;32107;32714;32719;32737;32739;32843;33099	185;186;187;188;189;190;191;192	33;34	351;352;353;354;355;356;357;358;359;360	113;296;304;320;385;405;427;428	114;348	5;28;114;174;180;256;314;348;381;499
H7BXY3;Q7L2E3	Putative ATP-dependent RNA helicase DHX30	DHX30	tr|H7BXY3|H7BXY3_HUMAN RNA helicase OS=Homo sapiens OX=9606 GN=DHX30 PE=1 SV=1;sp|Q7L2E3|DHX30_HUMAN ATP-dependent RNA helicase DHX30 OS=Homo sapiens OX=9606 GN=DHX30 PE=1 SV=1	2	77	2	68	2	72	0	68	130.55	1166	0	323.31	2.4	63.5	2.3	67.4	0	65.2	3634800	4829400000	249110	6025800000		6706200000	1941955	5853800000	3014.38	11.5576	436	383;384;423;473;504;531;768;769;797;803;809;931;1135;1182;1240;1309;1310;1331;1332;1347;1675;1889;2093;2214;2246;2564;2662;2989;3049;3050;3145;3216;3247;3592;3898;3969;4083;4084;4268;4294;4366;4517;4741;4842;5280;5327;5329;5421;5543;5581;5788;6027;6030;6081;6366;6368;6469;6619;6868;6953;6954;6979;7050;7420;7577;7578;7640;7929;7930;8036;8333;8855;9058;9144;9154;9155;9530	True;True;True;True;True;True;True;True;True;True;True;True;True;True;True;True;True;True;True;True;True;True;True;True;True;True;True;True;True;True;True;True;True;True;True;True;True;True;True;True;True;True;True;True;True;True;True;True;True;True;True;True;True;True;True;True;True;True;True;True;True;True;True;True;True;True;True;True;True;True;True;True;True;True;True;True;True	413;414;459;520;554;581;853;854;882;888;899;1032;1262;1263;1311;1387;1465;1466;1487;1488;1505;1862;2095;2096;2320;2452;2486;2833;2940;3294;3359;3360;3468;3542;3543;3575;3944;4279;4359;4488;4489;4682;4710;4785;4947;5187;5300;5782;5834;5836;5936;6066;6067;6110;6111;6428;6716;6719;6784;6785;7113;7115;7268;7481;7849;7939;7940;7965;7966;8048;8443;8622;8623;8624;8688;8689;9007;9008;9127;9468;9469;10054…	1360;1361;1362;1363;1364;1365;1531;1532;1533;1787;1788;1789;1914;1915;1916;1917;1918;1919;1920;1921;1922;1992;1993;1994;2908;2909;2910;2911;2912;2913;2914;3000;3001;3002;3013;3014;3015;3016;3057;3058;3059;3461;3462;3463;4230;4231;4232;4233;4234;4235;4236;4237;4413;4414;4415;4416;4417;4418;4659;4660;4661;4910;4911;4912;4913;4914;4985;4986;4987;4988;4989;4990;4991;4992;4993;5055;5056;5057;6332;6333…	1142;1143;1144;1145;1146;1281;1507;1508;1509;1614;1615;1616;1617;1618;1619;1620;1621;1622;1682;1683;1684;2486;2487;2488;2489;2490;2569;2570;2571;2572;2582;2583;2584;2615;2616;2617;2952;2953;2954;3625;3626;3627;3628;3629;3630;3768;3769;3770;3771;3772;3983;3984;3985;3986;4199;4200;4201;4202;4264;4265;4266;4267;4268;4269;4270;4319;4320;4321;4322;5430;5431;5432;5433;5434;6057;6058;6059;6060;6061;6697…	1144;1146;1281;1507;1622;1683;2488;2490;2572;2584;2616;2952;3627;3769;3985;4199;4202;4266;4268;4321;5434;6059;6698;7206;7277;8521;8898;9978;10167;10169;10451;10680;10759;12004;13088;13347;13758;13759;14341;14423;14672;15168;15797;16309;17739;17900;17903;18156;18504;18623;19434;20320;20326;20568;21575;21580;21944;22525;23524;23827;23829;23897;24145;25242;25794;25802;25997;26991;26994;27360;28485;3…	172;173;507	28;29	300;301;302;303;304;305;306;307;308;309	52;473;1055	682;683	132;182;201;238;301;562;587;666;775;992
O00425;F8WD15	Insulin-like growth factor 2 mRNA-binding protein 3	IGF2BP3	sp|O00425|IF2B3_HUMAN Insulin-like growth factor 2 mRNA-binding protein 3 OS=Homo sapiens OX=9606 GN=IGF2BP3 PE=1 SV=2	2	32	4	32	6	31	4	30	63.704	579	0	323.31	8.3	55.3	11.7	55.3	7.8	54.2	6982600	4699500000	3390800	6172500000	3456700	6978900000	4.61003e+06	5950300000	1290.73	10.334	487	370;522;1271;1482;1581;2407;3506;3580;3581;3588;3752;3753;3773;3903;4024;4028;4267;4286;5138;5171;5607;5608;5609;5784;6387;6565;7483;7506;8161;8476;8586;9083	True;True;True;True;True;True;True;True;True;True;True;True;False;True;True;True;True;True;True;True;True;True;True;False;True;True;True;True;True;True;True;True	400;572;1424;1425;1652;1762;2663;3858;3932;3933;3940;4120;4121;4143;4144;4284;4416;4426;4681;4702;5616;5657;6138;6139;6140;6421;6422;6423;7145;7146;7147;7408;8519;8545;9272;9637;9638;9757;9758;10313	1321;1322;1323;1324;1325;1965;1966;1967;1968;4769;4770;4771;4772;4773;4774;5570;5571;5572;5988;5989;5990;5991;5992;5993;9136;9137;9138;9139;13453;13454;13455;13716;13717;13718;13719;13720;13721;13722;13723;13724;13725;13726;13727;13728;13729;13730;13731;13745;13746;13747;14410;14411;14412;14413;14414;14415;14416;14417;14418;14419;14420;14421;14422;14423;14424;14520;14521;14522;14523;14524;14525;1…	1112;1113;1114;1658;1659;4080;4081;4082;4083;4084;4085;4771;4772;5123;5124;5125;5126;5127;5128;8003;8004;11748;11749;11750;11973;11974;11975;11976;11977;11978;11979;11980;11981;11982;11983;11984;11985;11997;11998;11999;12000;12583;12584;12585;12586;12587;12588;12589;12590;12591;12592;12593;12594;12595;12672;12673;12674;12675;12676;12677;12678;12679;12680;12681;12682;12683;12684;12685;13099;13100;…	1112;1659;4082;4772;5124;8004;11749;11978;11984;11997;12583;12593;12674;13100;13501;13541;14331;14402;17246;17375;18687;18689;18692;19415;21670;22331;25469;25536;27784;28997;29375;31146	181;182	23	267;347;348	285;286	453	158;264;453
P62701;Q8TD47;C9JEH7;P22090	40S ribosomal protein S4, X isoform	RPS4X	sp|P62701|RS4X_HUMAN 40S ribosomal protein S4, X isoform OS=Homo sapiens OX=9606 GN=RPS4X PE=1 SV=2	4	28	3	27	1	28	1	26	29.597	263	0	172.8	9.1	73.4	3.4	73.4	3.4	73.4	2486100	4595600000	535030	6188700000	526610	7179000000	1182580	5.98777e+09	5063.31	12.3059	728	972;1504;1950;2150;2800;2960;3082;3406;3634;3683;4272;5000;5001;5345;5409;5473;5474;5475;5476;8061;8062;8202;9026;9027;9137;9361;9362;9584	True;True;True;True;True;True;True;True;True;True;True;True;True;True;True;True;True;True;True;True;True;True;True;True;True;True;True;True	1082;1083;1674;2163;2381;2382;3093;3263;3397;3746;3989;4042;4686;5471;5472;5853;5924;5991;5992;5993;5994;9156;9157;9158;9159;9318;10247;10248;10249;10250;10369;10370;10640;10641;10888	3645;3646;3647;3648;3649;3650;3651;3652;3653;5641;5642;5643;7297;7298;7299;7300;7301;7302;7303;7304;7305;7306;8031;8032;8033;8034;8035;8036;8037;8038;10698;10699;10700;10701;10702;10703;10704;11312;11313;11314;11315;11316;11748;11749;11750;12996;12997;12998;12999;13000;13001;13002;13923;14094;14095;14096;16488;16489;16490;19329;19330;19331;19332;19333;19334;19335;19336;19337;19338;20656;20657;206…	3114;3115;3116;3117;3118;3119;4830;6254;6255;6256;6257;6258;6259;6260;6936;6937;6938;6939;6940;6941;6942;6943;9375;9376;9377;9378;9379;9380;9381;9890;9891;9892;10268;10269;11365;11366;11367;11368;11369;11370;12157;12301;14355;14356;14357;16822;16823;16824;16825;16826;16827;16828;17953;17954;18131;18132;18133;18134;18272;18273;18274;18275;18276;18277;18278;18279;18280;18281;18282;18283;18284;18285…	3116;4830;6257;6943;9380;9891;10268;11366;12157;12301;14355;16822;16828;17954;18133;18273;18278;18284;18285;27445;27452;27947;30959;30966;31333;32175;32179;32901	300;301		657;658	157;214		87;182
A0A2R8YF78;A0A2R8Y4A4;O00571;A0A0D9SFB3;A0A0D9SF53;A0A0D9SG12;A0A2R8YFS5;A0A2R8YCW1;A0A2R8Y5G6;F6S8Q4;A0A2R8YDH3;A0A2R8Y7T2;A0A2R8YDT5;O15523;A0A0J9YVQ7;A0A087WVZ1;A0A2R8Y650;A0A2R8YCU0;C9J081;A0A2R8YF89;A0A087WX09;C9J8G5;A0A2R8Y770;D6RCM4;A0A2R8Y4D2;Q9NQI0;H0Y960	ATP-dependent RNA helicase DDX3X;ATP-dependent RNA helicase DDX3Y	DDX3X;DDX3Y	tr|A0A2R8YF78|A0A2R8YF78_HUMAN RNA helicase OS=Homo sapiens OX=9606 GN=DDX3X PE=1 SV=1;tr|A0A2R8Y4A4|A0A2R8Y4A4_HUMAN RNA helicase OS=Homo sapiens OX=9606 GN=DDX3X PE=1 SV=1;sp|O00571|DDX3X_HUMAN ATP-dependent RNA helicase DDX3X OS=Homo sapiens OX=9606 GN=	27	47	6	45	5	45	2	41	70.939	641	0	323.31	8.3	66.9	11.7	69.1	3.7	64.6	6001200	4351700000	1212900	5704300000	999550	6784500000	2.73788e+06	5613500000	2050.31	11.0016	93	980;1117;1173;1188;1281;1321;1322;1543;1699;1775;1776;2366;2461;2514;2659;2870;3097;3297;3449;3460;4070;4071;4223;4452;4733;5724;6446;6780;6853;6982;6986;7270;7347;7390;7412;7464;7686;7795;8000;8758;8771;9133;9288;9487;9551;9552;9661	True;True;True;True;True;True;True;True;True;True;True;True;True;True;True;True;True;True;True;True;True;True;True;True;True;False;True;True;True;True;True;True;True;True;True;True;True;True;True;True;True;True;True;True;True;True;True	1093;1238;1302;1317;1318;1435;1477;1478;1720;1886;1887;1971;1972;2616;2725;2783;2937;3165;3414;3626;3794;3806;4473;4474;4635;4876;5179;6320;6321;6322;7229;7230;7231;7718;7719;7829;7830;7969;7973;8281;8367;8412;8434;8496;8497;8740;8741;8857;9087;9946;9959;10365;10542;10785;10852;10853;10968	3677;3678;3679;4132;4133;4134;4135;4136;4137;4372;4373;4374;4375;4433;4434;4435;4436;4805;4806;4807;4808;4809;4810;4811;4954;4955;4956;4957;4958;4959;4960;4961;5848;6398;6399;6400;6401;6402;6696;6697;6698;6699;6700;6701;6702;6703;6704;8821;8822;8823;8824;9341;9342;9343;9344;9345;9538;9539;9540;9541;9542;10144;10145;10146;10147;10148;10149;10994;10995;11788;11789;11790;11791;11792;11793;12498;1249…	3142;3143;3144;3532;3533;3534;3535;3536;3537;3737;3738;3739;3785;3786;3787;3788;4113;4114;4115;4116;4117;4118;4234;4235;4236;4237;4238;4239;4240;5000;5491;5492;5493;5494;5746;5747;5748;5749;5750;5751;5752;5753;7673;7674;7675;7676;8189;8190;8191;8192;8365;8366;8367;8368;8369;8888;8889;8890;8891;8892;8893;8894;9625;9626;10303;10304;10305;10306;10307;10934;10935;10936;11519;11520;11521;11522;11570;1…	3142;3536;3738;3786;4118;4236;4238;5000;5491;5748;5753;7675;8192;8367;8890;9625;10306;10934;11522;11575;13701;13702;14177;14954;15784;19140;21859;23169;23463;23903;23910;24768;25049;25155;25217;25392;26119;26513;27259;29954;29988;31322;31861;32629;32806;32807;33145	20;21	4	35;36;37;38;39;40;41;42	8;22	355	221;352;355;370;379;380;391;574
A0A1X7SBZ2;A0A5H1ZRQ2;Q92841;A0A0U1RQJ0	Probable ATP-dependent RNA helicase DDX17	DDX17	tr|A0A1X7SBZ2|A0A1X7SBZ2_HUMAN RNA helicase OS=Homo sapiens OX=9606 GN=DDX17 PE=1 SV=1;tr|A0A5H1ZRQ2|A0A5H1ZRQ2_HUMAN RNA helicase OS=Homo sapiens OX=9606 GN=DDX17 PE=1 SV=2;sp|Q92841|DDX17_HUMAN Probable ATP-dependent RNA helicase DDX17 OS=Homo sapiens OX	4	40	4	35	8	39	6	38	80.253	729	0	286.83	4.9	47.2	12.5	56	10.3	56.9	1012500	4224400000	2570600	4202600000	3754000	5105100000	2445700	4510700000	1844.34	10.8489	120	603;608;1218;1406;1432;1773;1959;2208;2433;2525;2874;2876;3161;3202;4066;4293;4301;4310;4531;4908;4938;4939;4989;5157;5498;5724;5891;6577;6802;6871;7410;7748;7838;7868;7891;8186;8187;8242;8440;8913	False;True;True;True;True;True;True;True;True;False;False;True;True;False;False;False;True;True;True;True;True;True;False;True;True;False;True;True;False;True;True;True;True;False;True;True;True;True;True;True	668;674;675;1357;1358;1569;1597;1968;1969;2172;2441;2693;2694;2794;3169;3171;3484;3528;4469;4709;4717;4726;4961;5372;5403;5404;5405;5406;5460;5640;5641;6018;6019;6320;6321;6322;6550;7426;7746;7747;7748;7852;8432;8810;8905;8938;8965;9300;9301;9362;9363;9596;9597;10114;10115	2291;2292;2293;2294;2295;2296;2297;2327;2328;2329;2330;2331;4564;4565;4566;4567;4568;4569;5274;5275;5276;5390;5391;6686;6687;6688;6689;6690;6691;6692;7342;7343;7344;7345;7346;7347;8227;8228;8229;9229;9230;9231;9232;9233;9234;9235;9236;9579;9580;9581;9582;11012;11013;11014;11015;11021;11022;12028;12029;12030;12031;12032;12033;12176;12177;12178;15717;15718;15719;15720;15721;15722;15723;16554;16555;…	1936;1937;1938;1939;1940;1941;1942;1943;1944;1945;1946;1947;1948;1949;1978;1979;1980;1981;1982;1983;3895;3896;3897;3898;3899;3900;4514;4611;5736;5737;5738;5739;5740;5741;6287;6288;6289;6290;6291;6292;6293;7127;7128;7129;8093;8094;8095;8096;8097;8098;8099;8100;8101;8102;8397;8398;8399;8400;8401;9642;9643;9648;10517;10518;10642;10643;10644;13684;13685;13686;13687;13688;13689;14417;14418;14419;14420…	1943;1980;3898;4514;4611;5740;6292;7129;8097;8400;9642;9648;10517;10644;13684;14421;14447;14475;15204;16501;16593;16597;16786;17332;18364;19140;19818;22387;23232;23532;25208;26356;26662;26774;26852;27870;27877;28125;28855;30523	27;28;29	4	51;52;53;54;55;56;57;58;59	492;497;541	333	80;211;330;333;354;410;414;549;579
Q13347;A0A7I2YQF8;A0A7I2YQI2;A0A7I2V613;A0A7I2V607;A0A7I2V3N2;A0A7I2V2M3;A0A7I2V3U3;A0A7I2V640;A0A7I2V685;A0A7I2V5V8;A0A7I2YQI6;A0A7I2YQU2;Q5TFK1;A0A7I2YQC8;A0A7I2V4S8;A0A7I2V3K6;A0A7I2YQT9;A0A7I2YQP9;A0A7I2V4C2;A0A7I2V391;A0A7I2YQN1;A0A7I2YQX4;A0A7I2V5E4;A0A7I2V3T4;A0A7I2V415	Eukaryotic translation initiation factor 3 subunit I	EIF3I	sp|Q13347|EIF3I_HUMAN Eukaryotic translation initiation factor 3 subunit I OS=Homo sapiens OX=9606 GN=EIF3I PE=1 SV=1;tr|A0A7I2YQF8|A0A7I2YQF8_HUMAN Eukaryotic translation initiation factor 3 subunit I OS=Homo sapiens OX=9606 GN=EIF3I PE=4 SV=1;tr|A0A7I2YQ	26	27	2	23	0	25	4	27	36.501	325	0	321.18	11.1	84.6	0	95.4	24.3	95.4	238010	4163200000		5708600000	3945400	8307700000	2091705	6.05983e+09	2897.08	11.5004	198	1217;1243;1248;1620;1621;2181;2750;3461;3655;3700;4052;4414;4761;4869;5582;5719;6308;6542;6580;6649;7388;7389;7508;7990;8046;8104;8880	True;True;True;True;True;True;True;True;True;True;True;True;True;True;True;True;True;True;True;True;True;True;True;True;True;True;True	1353;1354;1355;1356;1390;1391;1396;1397;1804;1805;1806;2414;3038;3039;3807;4011;4061;4453;4454;4835;5207;5208;5332;6112;6312;6313;7046;7372;7373;7374;7429;7523;7524;8410;8411;8547;9076;9077;9138;9206;9207;10081	4554;4555;4556;4557;4558;4559;4560;4561;4562;4563;4668;4669;4670;4671;4672;4673;4674;4675;4676;4677;4687;4688;4689;4690;6134;6135;6136;6137;6138;6139;6140;6141;6142;6143;8140;8141;8142;8143;8144;8145;8146;8147;10502;10503;10504;10505;10506;10507;10508;10509;10510;10511;10512;10513;10514;10515;13249;13250;13251;13252;13253;13254;13990;13991;13992;14166;14167;14168;14169;14170;14171;15650;15651;156…	3885;3886;3887;3888;3889;3890;3891;3892;3893;3894;3992;3993;3994;3995;3996;3997;3998;3999;4000;4001;4002;4007;4008;4009;4010;5251;5252;5253;5254;5255;7045;7046;7047;7048;7049;7050;7051;7052;7053;7054;7055;9212;9213;9214;9215;9216;9217;9218;9219;9220;9221;9222;9223;9224;11577;11578;11579;11580;11581;12219;12220;12221;12358;12359;12360;12361;12362;12363;12364;13622;13623;13624;13625;13626;13627;136…	3893;4000;4007;5251;5255;7051;9218;11578;12220;12358;13628;14807;15863;16385;18628;19131;21350;22232;22391;22638;25148;25151;25539;27228;27400;27595;30424	71;72;73;74	14	153;154;155;156;157;158;159;160	41;171;192;289	200	1;49;109;116;140;200;202;253
A0A0G2JIW1;P0DMV9;P0DMV8;V9GZ37	Heat shock 70 kDa protein 1B;Heat shock 70 kDa protein 1A	HSPA1B;HSPA1A	tr|A0A0G2JIW1|A0A0G2JIW1_HUMAN Heat shock 70 kDa protein 1B OS=Homo sapiens OX=9606 GN=HSPA1B PE=1 SV=1;sp|P0DMV9|HS71B_HUMAN Heat shock 70 kDa protein 1B OS=Homo sapiens OX=9606 GN=HSPA1B PE=1 SV=1;sp|P0DMV8|HS71A_HUMAN Heat shock 70 kDa protein 1A OS=Hom	4	41	17	32	23	37	25	36	70.108	642	0	323.31	32.6	53.7	41	59	46.1	60.9	126120000	4116900000	296590000	5285800000	324910000	6193600000	2.49207e+08	5.19877e+09	20.8613	4.38275	97	10;285;653;684;741;930;967;1224;1676;1793;2158;2164;2734;3468;3730;4031;4032;4192;4673;5095;5096;5396;5552;5553;5715;5789;5809;6148;6149;6400;6804;6983;7227;7228;7490;7882;8433;8907;9117;9496;9497	True;True;True;True;True;True;True;True;True;True;True;True;True;True;True;True;True;True;True;True;True;True;True;True;True;True;True;True;True;True;True;True;True;True;True;True;True;True;True;True;True	12;305;306;724;755;820;1031;1075;1365;1863;1990;1991;2390;2396;3021;3814;4094;4429;4430;4601;5115;5570;5571;5909;6077;6078;6304;6305;6429;6430;6455;6863;6864;6865;7163;7750;7751;7970;8236;8237;8527;8528;8953;9586;9587;10108;10348;10794;10795	48;49;50;51;52;53;54;977;978;979;980;981;982;983;984;985;986;987;988;2475;2476;2477;2478;2479;2480;2481;2482;2483;2579;2580;2581;2582;2583;2798;2799;2800;2801;2802;2803;2804;2805;2806;2807;2808;3457;3458;3459;3460;3596;3597;3598;3599;3600;4590;6337;6338;6339;6340;6341;6746;6747;6748;6749;6750;6751;6752;6753;6754;6755;6756;6757;8060;8061;8062;8063;8086;8087;8088;8089;8090;10446;10447;10448;10449;1…	45;46;47;48;49;50;51;52;825;826;827;828;829;830;831;2112;2113;2114;2115;2116;2117;2118;2119;2203;2204;2205;2206;2385;2386;2387;2388;2389;2390;2391;2392;2393;2394;2395;2949;2950;2951;3066;3067;3068;3918;5435;5436;5437;5438;5439;5440;5792;5793;5794;5795;5796;5797;5798;5799;5800;5801;5802;5803;5804;6961;6962;6963;6992;6993;6994;6995;6996;9167;9168;9169;9170;11606;11607;11608;11609;11610;12467;12468;…	51;827;2117;2206;2391;2949;3067;3918;5438;5801;6962;6994;9167;11606;12475;13561;13563;14085;15613;17106;17109;18100;18525;18539;19105;19436;19510;20805;20814;21712;23249;23905;24658;24660;25485;26823;28821;30509;31259;32658;32665	23;24;482		44;45;46;47	58;59;356		123;128;382;519
O75821;K7EL20;K7ENA8;K7EP16	Eukaryotic translation initiation factor 3 subunit G	EIF3G	sp|O75821|EIF3G_HUMAN Eukaryotic translation initiation factor 3 subunit G OS=Homo sapiens OX=9606 GN=EIF3G PE=1 SV=2;tr|K7EL20|K7EL20_HUMAN Eukaryotic translation initiation factor 3 subunit G (Fragment) OS=Homo sapiens OX=9606 GN=EIF3G PE=1 SV=8;tr|K7ENA	4	29	1	23	1	29	1	22	35.611	320	0	323.31	2.8	63.4	5	77.8	2.2	74.7	2183000	4048500000	268300	5003500000	2514800	6395700000	1.65537e+06	5.14923e+09	3110.63	11.603	532	358;359;929;1523;1741;1759;1760;1761;2005;2006;2050;2209;2528;2572;2573;2801;2802;3531;4212;5225;6349;6350;6860;8494;8495;9215;9216;9217;9673	True;True;True;True;True;True;True;True;True;True;True;True;True;True;True;True;True;True;True;True;True;True;True;True;True;True;True;True;True	388;389;1030;1699;1932;1952;1953;1954;1955;2222;2223;2274;2442;2443;2797;2841;2842;3094;3095;3096;3883;4623;5721;5722;7090;7091;7092;7841;9660;9661;9662;10465;10466;10467;10468;10981	1271;1272;1273;1274;1275;1276;1277;1278;1279;1280;1281;1282;3450;3451;3452;3453;3454;3455;3456;5742;5743;6564;6565;6566;6567;6568;6569;6639;6640;6641;6642;6643;6644;6645;6646;6647;6648;6649;6650;6651;6652;6653;6654;6655;6656;7537;7538;7539;7540;7541;7542;7543;7694;7695;7696;7697;8230;8231;8232;8233;8234;8235;9592;9593;9594;9761;9762;9763;9764;9765;9766;9767;9768;9769;9770;10705;10706;10707;10708;…	1068;1069;1070;1071;1072;1073;1074;1075;1076;1077;1078;1079;1080;2945;2946;2947;2948;4913;4914;5622;5623;5624;5625;5626;5627;5691;5692;5693;5694;5695;5696;5697;5698;5699;5700;5701;5702;5703;5704;5705;5706;5707;5708;5709;6455;6456;6457;6458;6591;6592;6593;7130;7131;7132;7133;7134;7135;7136;7137;8409;8410;8540;8541;8542;8543;8544;8545;8546;8547;9382;9383;9384;9385;9386;9387;9388;9389;9390;9391;9392…	1068;1074;2946;4913;5626;5693;5703;5705;6455;6458;6592;7134;8409;8543;8547;9385;9394;11804;14136;17555;21457;21461;23501;29088;29090;31650;31654;31659;33179	177;179		321;379;380	61;208		128;146;178
Q7Z417	Nuclear fragile X mental retardation-interacting protein 2	NUFIP2	sp|Q7Z417|NUFP2_HUMAN Nuclear fragile X mental retardation-interacting protein 2 OS=Homo sapiens OX=9606 GN=NUFIP2 PE=1 SV=1	1	34	0	33	1	32	1	29	76.12	695	0	323.31	0	54.1	3	53.4	2	51.4		3990000000	248960	3953500000	1157300	4267800000	703130	4.07043e+09	5789.02	12.4991	925	62;168;169;663;898;1413;1530;1859;2460;2510;2842;2843;2966;3448;3744;3857;5422;5837;6052;6488;6974;7143;7433;8162;8163;8199;8227;8401;8610;8611;8962;8963;9015;9407	True;True;True;True;True;True;True;True;True;True;True;True;True;True;True;True;True;True;True;True;True;True;True;True;True;True;True;True;True;True;True;True;True;True	69;183;184;734;996;1576;1707;2059;2723;2724;2779;3136;3137;3270;3793;4110;4111;4233;4234;5937;5938;6486;6744;7294;7295;7960;8148;8457;9273;9274;9275;9315;9345;9548;9783;9784;10167;10168;10169;10170;10232;10233;10689	239;240;241;589;590;591;592;2505;2506;2507;2508;2509;3371;3372;3373;5293;5294;5295;5296;5297;5298;5798;5799;5800;5801;5802;5803;6961;6962;6963;9336;9337;9338;9339;9340;9522;9523;9524;9525;9526;10888;10889;10890;10891;10892;10893;10894;10895;10896;10897;10898;11338;11339;11340;11341;11342;11343;13179;13180;13181;13182;13183;14366;14367;14368;14369;14370;14371;14843;14844;14845;14846;14847;20904;20…	223;224;504;505;506;507;508;2140;2141;2142;2143;2869;2870;2871;4528;4529;4530;4531;4532;4533;4959;4960;4961;5973;5974;5975;5976;8184;8185;8186;8187;8188;8354;8355;8356;9533;9534;9535;9536;9537;9538;9539;9540;9910;9911;9912;9913;9914;11515;11516;11517;11518;12544;12545;12546;12547;12548;12549;12940;12941;12942;12943;18159;18160;18161;18162;18163;19596;19597;19598;20454;20455;20456;20457;20458;2045…	223;505;508;2140;2869;4533;4961;5975;8184;8355;9534;9540;9913;11515;12544;12940;18163;19598;20457;22016;23882;24433;25290;27789;27793;27938;28056;28723;29453;29456;30694;30703;30908;32314	395;396;397;398	116	834;835;836;837;838;839	98;125;127;209	280	245;299;403;532;669;690
H0YDT6;O00303;A0A7I2YQA0;A0A1W2PP79;A0A7I2V4S2	Eukaryotic translation initiation factor 3 subunit F	EIF3F	tr|H0YDT6|H0YDT6_HUMAN Eukaryotic translation initiation factor 3 subunit F OS=Homo sapiens OX=9606 GN=EIF3F PE=1 SV=2;sp|O00303|EIF3F_HUMAN Eukaryotic translation initiation factor 3 subunit F OS=Homo sapiens OX=9606 GN=EIF3F PE=1 SV=1;tr|A0A7I2YQA0|A0A7I	5	19	2	16	2	18	1	19	37.749	359	0	309.29	9.7	51.8	8.9	59.6	4.2	59.6	1110300	3963900000	1673300	5150500000	483930	6263200000	1.08918e+06	5.12587e+09	4706.18	12.2003	410	905;1480;2274;3441;3681;3907;4513;4893;4894;6078;6079;8045;8284;8833;8834;8835;9142;9167;9374	True;True;True;True;True;True;True;True;True;True;True;True;True;True;True;True;True;True;True	1003;1648;1649;2516;2517;3783;3784;4040;4289;4943;5356;5357;6780;6781;6782;9137;9409;9410;10027;10028;10029;10030;10031;10032;10378;10379;10408;10655	3389;3390;3391;3392;5537;5538;5539;5540;5541;5542;5543;5544;5545;5546;5547;5548;5549;5550;5551;5552;5553;5554;5555;5556;5557;5558;5559;5560;5561;5562;8485;8486;8487;8488;8489;8490;8491;8492;8493;8494;8495;8496;8497;13146;13147;13148;14088;14089;14090;14091;15021;15022;15023;15024;15025;17441;17442;17443;17444;17445;17446;18890;18891;18892;18893;18894;18895;18896;18897;18898;18899;18900;18901;1890…	2888;2889;2890;2891;4741;4742;4743;4744;4745;4746;4747;4748;4749;4750;4751;4752;4753;4754;4755;4756;4757;4758;4759;4760;4761;4762;4763;4764;7350;7351;7352;7353;7354;7355;7356;7357;7358;7359;7360;7361;7362;7363;11488;11489;11490;11491;12295;12296;12297;12298;13114;13115;13116;13117;13118;15157;15158;15159;15160;15161;15162;16435;16436;16437;16438;16439;16440;16441;16442;16443;16444;16445;16446;164…	2890;4763;7358;11489;12297;13114;15160;16443;16445;20557;20559;27397;28307;30253;30271;30275;31369;31473;32211	163;504;505;506		280;281;282;283;284;285;286	207;208;270;271		150;156;221;228;231;253;309
Q06787	Fragile X mental retardation protein 1	FMR1	sp|Q06787|FMR1_HUMAN Synaptic functional regulator FMR1 OS=Homo sapiens OX=9606 GN=FMR1 PE=1 SV=1	1	44	0	39	1	42	2	41	71.174	632	0	323.31	0	61.4	1.3	66	2.7	63.9		3470100000	394110	3515600000	951050	4883700000	672580	3.95647e+09	5882.52	12.5222	784	284;353;563;826;894;1099;1313;1375;1521;1888;2040;2221;2222;2322;2323;2556;3098;3375;3759;3760;4145;4259;4506;4507;4696;4935;4936;5301;5400;5652;6063;6233;6531;6532;6544;7346;7994;8419;8760;8761;9002;9063;9125;9126	True;True;True;True;True;True;True;True;True;True;True;True;True;True;True;True;True;True;True;True;True;True;True;True;True;True;True;False;True;True;False;True;True;True;True;True;True;True;True;True;True;True;True;True	304;383;624;919;991;992;1219;1469;1535;1536;1695;1696;2092;2093;2094;2263;2459;2460;2571;2572;2825;3415;3713;4128;4129;4553;4673;4935;4936;5141;5400;5401;5804;5913;6203;6756;6966;7355;7356;7357;7376;8366;9081;9566;9567;9948;9949;10214;10293;10356;10357	972;973;974;975;976;1252;1253;1254;1255;1256;2124;2125;2126;2127;3118;3119;3120;3357;3358;3359;3360;3361;4073;4074;4075;4076;4077;4921;4922;4923;4924;4925;4926;5171;5172;5173;5174;5175;5176;5177;5178;5179;5722;5723;5724;5725;5726;5727;5728;5729;5730;5731;5732;5733;7059;7060;7061;7062;7063;7064;7065;7066;7067;7068;7069;7668;7669;7670;7671;7672;7673;8324;8325;8326;8327;8328;8329;8330;8331;8332;8333…	821;822;823;824;1053;1054;1055;1056;1797;1798;1799;1800;2663;2664;2665;2860;2861;3475;3476;3477;3478;3479;3480;3481;4207;4208;4209;4210;4211;4421;4422;4423;4424;4425;4426;4427;4428;4429;4430;4431;4432;4896;4897;4898;4899;4900;4901;4902;4903;4904;4905;6048;6049;6050;6051;6052;6053;6054;6055;6056;6567;6568;6569;6570;6571;6572;7217;7218;7219;7220;7221;7222;7223;7224;7225;7226;7227;7228;7545;7546;754…	822;1054;1800;2664;2861;3480;4208;4431;4896;6052;6569;7217;7228;7552;7563;8502;10308;11244;12615;12617;13939;14300;15115;15124;15687;16587;16589;17796;18108;18863;20488;21129;22176;22180;22244;25034;27237;28764;29958;29961;30842;31090;31288;31293	78;79		172;173;174;176;177;178;179;180;701	34;369		1;140;183;187;200;230;333;398;469
Q6PKG0;A0A0B4J210;E5RH50;H0YBW1;H0YC73;H0YC33;E5RHK4;H0YBM7;H0YBR8;H0YAX9;H0YBJ5	La-related protein 1	LARP1	sp|Q6PKG0|LARP1_HUMAN La-related protein 1 OS=Homo sapiens OX=9606 GN=LARP1 PE=1 SV=2;tr|A0A0B4J210|A0A0B4J210_HUMAN La-related protein 1 (Fragment) OS=Homo sapiens OX=9606 GN=LARP1 PE=1 SV=5;tr|E5RH50|E5RH50_HUMAN La-related protein 1 (Fragment) OS=Homo s	11	62	0	58	0	56	0	53	123.51	1096	0	323.31	0	63.2	0	65.8	0	64.3		3308800000		3468700000		4007700000		3.59507e+09			913	781;870;871;1020;1030;1253;1412;1870;1926;1988;2144;2168;2334;2342;2343;2374;2565;2924;2925;3119;3362;3439;3442;3806;4205;4382;4620;4670;4671;4767;4840;5292;5634;5812;6199;6263;6264;6445;6528;6578;6579;6889;7101;7604;7952;8028;8086;8166;8624;8727;8845;8846;9093;9094;9245;9246;9348;9349;9442;9558;9559;9689	True;True;True;True;True;True;True;True;True;True;True;True;True;True;True;True;True;True;True;True;True;True;True;True;True;True;True;True;True;True;True;True;True;True;True;True;True;True;True;True;True;True;True;True;True;True;True;True;True;True;True;True;True;True;True;True;True;True;True;True;True;True	866;966;967;1137;1147;1402;1403;1575;2071;2072;2134;2204;2375;2400;2583;2591;2592;2625;2834;3224;3225;3437;3700;3779;3780;3785;4178;4179;4614;4801;5056;5112;5113;5214;5297;5298;5795;6175;6458;6459;6927;6997;6998;7227;7228;7350;7351;7427;7428;7871;8101;8652;9032;9117;9185;9278;9801;9913;9914;10044;10045;10323;10324;10496;10497;10623;10624;10625;10626;10730;10859;10860;10998	2954;2955;2956;2957;2958;2959;3262;3263;3264;3265;3266;3267;3268;3269;3270;3813;3814;3815;3850;3851;3852;4698;4699;4700;5290;5291;5292;6993;6994;6995;6996;6997;6998;6999;7000;7206;7207;7208;7209;7210;7471;7472;7473;7474;7475;7476;8013;8014;8015;8097;8098;8099;8731;8751;8752;8753;8754;8963;8964;8965;8966;8967;8968;9745;9746;11191;11192;11193;11194;11195;11855;11856;11857;12803;12804;12805;13130;13…	2524;2525;2526;2527;2528;2529;2777;2778;2779;2780;2781;2782;2783;2784;2785;3248;3249;3250;3281;3282;3283;3284;4017;4018;4019;4525;4526;4527;5999;6000;6001;6002;6003;6170;6171;6172;6173;6174;6175;6176;6177;6178;6179;6397;6398;6399;6400;6401;6402;6918;7002;7003;7587;7604;7605;7606;7607;7841;7842;7843;7844;7845;8522;8523;9786;9787;9788;10359;10360;10361;11195;11196;11197;11472;11473;11474;11475;1147…	2525;2779;2783;3249;3283;4019;4527;6003;6175;6398;6918;7002;7587;7606;7607;7845;8522;9787;9788;10361;11195;11477;11492;12779;14116;14714;15453;15599;15602;15877;16307;17766;18781;19520;21030;21218;21221;21857;22159;22388;22389;23582;24289;25900;27081;27325;27517;27801;29538;29868;30306;30311;31188;31189;31740;31741;32113;32117;32427;32818;32822;33234	382;383;532	56;57;115	69;278;279;817;818;819;820;821;822;823;824	140;142;883	176;613;616	259;380;430;595;613;616;653;836;912;1030;1065
P23396;E9PL09;E9PPU1;F2Z2S8;H0YCJ7;H0YF32;H0YEU2;E9PQ96;E9PJH4;E9PK82;E9PSF4;E9PQX2;H0YES8	40S ribosomal protein S3	RPS3	sp|P23396|RS3_HUMAN 40S ribosomal protein S3 OS=Homo sapiens OX=9606 GN=RPS3 PE=1 SV=2;tr|E9PL09|E9PL09_HUMAN 40S ribosomal protein S3 OS=Homo sapiens OX=9606 GN=RPS3 PE=1 SV=1;tr|E9PPU1|E9PPU1_HUMAN 40S ribosomal protein S3 OS=Homo sapiens OX=9606 GN=RPS3	13	24	0	22	5	22	2	22	26.688	243	0	165.61	0	74.5	25.1	74.5	9.1	77.8		3299700000	13774000	4404900000	5162800	6659200000	9468400	4.78793e+09	505.675	8.98207	616	219;999;1758;1847;2193;2232;2420;2426;2511;2703;2856;3854;3949;3950;4218;4219;4415;4416;5046;6905;8089;8369;9221;9504	True;True;True;True;True;True;True;True;True;True;True;True;True;True;True;True;True;True;True;True;True;True;True;True	236;1113;1114;1951;2046;2426;2470;2471;2679;2685;2780;2986;2987;3150;4228;4337;4338;4630;4631;4836;4837;5520;7887;9188;9511;10472;10802	751;752;753;754;755;3727;3728;3729;3730;6630;6631;6632;6633;6634;6635;6636;6637;6638;6917;6918;6919;8187;8188;8189;8363;8364;8365;8366;9183;9184;9185;9198;9199;9200;9201;9527;9528;9529;10316;10317;10318;10319;10320;10321;10322;10323;10324;10325;10936;10937;10938;10939;10940;10941;14831;15225;15226;15227;15228;15229;15230;15231;15232;15233;15234;15235;16260;16261;16262;16263;16264;16265;17032;1703…	639;640;641;642;643;644;3187;3188;3189;3190;5678;5679;5680;5681;5682;5683;5684;5685;5686;5687;5688;5689;5690;5931;5932;7086;7087;7088;7089;7090;7091;7250;7251;7252;7253;8045;8046;8047;8056;8057;8058;8059;8357;9044;9045;9046;9047;9048;9049;9050;9051;9052;9575;9576;9577;9578;9579;12928;13282;13283;13284;13285;13286;13287;13288;13289;14158;14159;14160;14161;14162;14813;14814;14815;14816;14817;14818;…	642;3189;5679;5931;7088;7250;8046;8059;8357;9050;9578;12928;13284;13288;14158;14162;14822;14827;16965;23628;27529;28627;31673;32680			478;479;480;481			127;157;189;236
Q00839;A0A1W2PPS1;A0A1X7SBS1;A0A1W2PP35;Q5RI18;A0A1W2PPH7;A0A1W2PQL0;A0A1W2PP34;A0A1W2PPL4;A0A1W2PQ74;A0A1W2PRZ7;A0A1W2PQD4;A0A1W2PRI6;A0A1W2PPE9;A0A1W2PNG3;A0A1W2PP22	Heterogeneous nuclear ribonucleoprotein U	HNRNPU	sp|Q00839|HNRPU_HUMAN Heterogeneous nuclear ribonucleoprotein U OS=Homo sapiens OX=9606 GN=HNRNPU PE=1 SV=6;tr|A0A1W2PPS1|A0A1W2PPS1_HUMAN Heterogeneous nuclear ribonucleoprotein U OS=Homo sapiens OX=9606 GN=HNRNPU PE=1 SV=1;tr|A0A1X7SBS1|A0A1X7SBS1_HUMAN	16	42	0	34	1	39	1	37	90.583	825	0	323.31	0	42.1	2.2	55.5	2.7	49.8		3244700000	503020	4119000000	554460	4887100000	528740	4083600000	7723.27	12.915	772	199;247;883;1087;1191;1291;1747;2054;2957;2958;3268;3269;3294;3686;3989;4124;4128;4149;4150;4998;5039;5040;5199;5266;5369;5633;5742;5878;5906;6145;6311;6365;6648;7038;7695;7808;7846;8048;9147;9148;9195;9570	True;True;True;True;True;True;True;True;True;True;True;True;True;True;True;True;True;True;True;True;True;True;True;True;True;True;True;True;True;True;True;True;True;True;True;True;True;True;True;True;True;True	215;264;980;1206;1324;1445;1938;1939;2278;3260;3261;3596;3597;3623;4045;4380;4531;4535;4557;4558;5469;5513;5514;5694;5765;5766;5767;5768;5878;6174;6351;6535;6536;6570;6571;6860;7049;7112;7522;8035;8755;8871;8872;8914;9140;10384;10385;10439;10873;10874	676;677;678;834;835;3327;3328;3329;3330;4039;4040;4041;4458;4459;4460;4835;4836;4837;6590;6591;6592;6593;6594;6595;6596;6597;6598;7704;7705;7706;11305;11306;11307;11308;11309;12404;12405;12406;12407;12408;12409;12410;12411;12412;12490;12491;14099;14100;14101;14102;14103;15375;15920;15921;15922;15930;15931;15932;15933;15934;16007;16008;16009;16010;16011;16012;16013;16014;19320;19321;19322;19323;19…	582;714;2836;2837;2838;2839;3441;3442;3443;3807;3808;4135;4136;4137;5642;5643;5644;5645;5646;5647;5648;5649;5650;5651;6599;6600;6601;9882;9883;9884;9885;9886;9887;10841;10842;10843;10844;10845;10846;10847;10848;10928;12304;12305;12306;12307;12308;13401;13880;13881;13888;13889;13890;13891;13946;13947;13948;13949;13950;16817;16818;16819;16820;16941;16942;16943;16944;16945;16946;16947;16948;16949;16…	582;714;2837;3442;3807;4136;5647;6601;9882;9887;10843;10846;10928;12308;13401;13880;13890;13947;13950;16817;16945;16948;17497;17692;18023;18780;19225;19761;19864;20797;21356;21574;22637;24110;26200;26568;26695;27405;31380;31387;31581;32858	314;315;316		695;696;697;698;699;700	57;424;576		53;313;370;534;538;546
B3KS98;O15372;A0A087WZK9;E5RJT0;E5RGU4;E5RFH0;E5RFW7;E5RHC7;E5RH59	Eukaryotic translation initiation factor 3 subunit H	EIF3H	tr|B3KS98|B3KS98_HUMAN Eukaryotic translation initiation factor 3 subunit H OS=Homo sapiens OX=9606 GN=EIF3H PE=1 SV=1;sp|O15372|EIF3H_HUMAN Eukaryotic translation initiation factor 3 subunit H OS=Homo sapiens OX=9606 GN=EIF3H PE=1 SV=1;tr|A0A087WZK9|A0A08	9	25	0	25	0	23	1	25	41.581	366	0	323.31	0	69.9	0	69.9	6.8	69.9		3088300000		4334400000	175860	5457600000	175860	4.29343e+09	24413.9	14.5754	232	495;496;568;1022;1613;1661;1718;1719;2566;3313;3462;3472;4456;4777;4781;5644;6043;6044;6172;6173;6779;6831;7223;8026;8607	True;True;True;True;True;True;True;True;True;True;True;True;True;True;True;True;True;True;True;True;True;True;True;True;True	545;546;630;631;1139;1797;1847;1848;1906;1907;2835;3648;3808;3819;3820;4880;5224;5228;5229;6190;6191;6732;6733;6734;6735;6890;6891;7716;7717;7798;8231;8232;9115;9780	1875;1876;1877;1878;1879;1880;1881;1882;1883;1884;1885;1886;1887;1888;1889;1890;1891;1892;1893;1894;2155;2156;2157;2158;2159;2160;2161;2162;2163;2164;3821;3822;3823;6118;6119;6120;6271;6272;6273;6274;6275;6458;6459;6460;6461;6462;6463;9747;9748;9749;12592;12593;12594;13255;13256;13257;13258;13259;13260;13261;13262;13263;13264;13265;13266;13298;13299;13300;13301;13302;13303;17203;17204;17205;17206…	1577;1578;1579;1580;1581;1582;1583;1584;1585;1586;1587;1588;1589;1590;1591;1592;1593;1594;1822;1823;1824;1825;1826;1827;1828;1829;3254;3255;3256;5236;5237;5238;5373;5374;5375;5376;5542;5543;5544;5545;5546;5547;8524;8525;8526;8527;8528;8529;8530;8531;11016;11017;11582;11583;11584;11585;11586;11587;11588;11589;11590;11591;11592;11593;11594;11595;11596;11618;11619;11620;11621;11622;11623;11624;11625…	1579;1594;1826;3254;5236;5375;5544;5547;8530;11016;11591;11623;14963;15966;15981;18816;20413;20418;20890;20893;23168;23370;24642;27323;29447	88	16;17	198;199;200;201;202;203	251	261;267	211;229;261;267;328;357
Q9UN86;A0A7I2V3E2;A0A7I2YQD9;A0A7I2V3P9;A0A7I2YQS2;D6RAC7;D6RB17;D6RBW8;D6RBR0;D6RGJ4;A0A7I2V2R0;D6R9A4;A0A7I2V382;E5RI46;A0A7I2V572;A0A7I2YQG8	Ras GTPase-activating protein-binding protein 2	G3BP2	sp|Q9UN86|G3BP2_HUMAN Ras GTPase-activating protein-binding protein 2 OS=Homo sapiens OX=9606 GN=G3BP2 PE=1 SV=2;tr|A0A7I2V3E2|A0A7I2V3E2_HUMAN Ras GTPase-activating protein-binding protein 2 OS=Homo sapiens OX=9606 GN=G3BP2 PE=4 SV=1;tr|A0A7I2YQD9|A0A7I2Y	16	25	1	22	2	25	3	23	54.12	482	0	296.47	2.7	52.1	6.2	59.1	6.8	55	5089700	2978900000	1866600	3494700000	3294300	4267900000	3.41687e+06	3580500000	1047.89	10.0333	1167	278;1953;2289;2455;2820;3208;3457;3458;3801;4216;5203;5238;5786;6035;6189;6342;6856;6857;7903;8082;8635;8986;9014;9585;9586	True;True;True;True;True;True;True;True;True;True;False;True;False;True;True;False;True;True;True;True;True;True;False;True;True	297;2166;2533;2534;2718;3114;3534;3803;3804;4172;4173;4627;4628;5698;5736;6425;6724;6912;6913;7083;7833;7834;8977;9180;9181;9812;10194;10229;10230;10231;10889;10890	942;943;944;7312;7313;7314;7315;7316;7317;7318;8569;8570;8571;8572;8573;8574;8575;8576;9312;9313;9314;9315;9316;9317;9318;9319;9320;10811;10812;10813;12191;12192;12193;13223;13224;13225;13226;13227;13228;13229;13230;14632;14633;14634;14635;16249;16250;16251;16252;16253;16254;16255;16256;20141;20142;20260;20261;20262;20263;20264;20265;20266;20267;20268;20269;20270;22412;22413;22414;23470;23471;234…	797;798;799;6265;6266;6267;6268;7422;7423;7424;7425;7426;7427;7428;7429;8165;8166;8167;8168;8169;9475;9476;9477;10655;10656;10657;11551;11552;11553;11554;11555;12752;12753;14148;14149;14150;14151;14152;14153;14154;17502;17606;17607;17608;17609;17610;17611;17612;17613;19426;19427;19428;20382;20383;20384;20385;20961;20962;20963;20964;20965;20966;20967;20968;20969;20970;20971;21440;21441;21442;23470…	797;6268;7424;8167;9476;10657;11552;11554;12753;14148;17502;17613;19426;20382;20965;21441;23470;23473;26881;27509;29562;30774;30898;32902;32903	465		134;135;136;137;138;139;745;746	59		1;3;109;130;352;395;445;446
Q12906;K7EKJ9;K7EQR9;K7EKY0;K7ER69;K7EPG3;K7ERM6;K7ENK6;K7EM82;K7EJ09;K7EQ75;K7ELV3	Interleukin enhancer-binding factor 3	ILF3	sp|Q12906|ILF3_HUMAN Interleukin enhancer-binding factor 3 OS=Homo sapiens OX=9606 GN=ILF3 PE=1 SV=3	12	43	0	40	2	41	2	36	95.337	894	0	323.31	0	46.5	2.5	44.7	2.1	44.9		2940600000	3327400	3977200000	1159100	3923800000	2243250	3.61387e+09	1611	10.6537	806	233;855;896;897;922;1490;1517;1745;1912;1913;2313;2434;2895;3248;3280;3337;3440;3635;3636;4178;4556;4786;4787;5188;5571;5572;6120;6202;6203;6724;7404;7478;7479;8533;8534;8894;8895;8910;8928;8977;9087;9401;9402	True;True;True;True;True;True;True;True;True;True;True;True;True;True;True;True;True;True;True;True;True;True;True;True;True;True;True;True;True;True;True;True;True;True;True;True;True;True;True;True;True;True;True	250;951;994;995;1023;1660;1691;1936;2119;2120;2562;2695;3192;3576;3608;3672;3781;3782;3990;3991;4587;4986;5234;5235;5680;6098;6099;6100;6101;6829;6830;6930;6931;7632;7633;8426;8513;8514;8515;9701;9702;10095;10096;10111;10132;10133;10184;10185;10317;10682;10683	799;800;801;802;3219;3220;3221;3364;3365;3366;3367;3368;3369;3370;3437;3438;3439;5593;5594;5595;5596;5597;5598;5703;5704;5705;5706;5707;5708;5709;6578;6579;6580;6581;6582;6583;7132;7133;7134;7135;7136;7137;7138;8665;8666;8667;9237;9238;9239;9240;11088;11089;11090;11091;11092;11093;11094;11095;12314;12315;12316;12447;12683;12684;12685;12686;12687;12688;13138;13139;13140;13141;13142;13143;13144;131…	686;687;688;2738;2739;2740;2864;2865;2866;2867;2868;2933;2934;4790;4791;4792;4793;4794;4795;4878;4879;4880;4881;4882;4883;5632;5633;5634;5635;5636;6107;6108;6109;6110;6111;7510;8103;8104;8105;8106;9700;9701;9702;9703;9704;9705;9706;9707;9708;10760;10886;11083;11084;11085;11086;11481;11482;11483;11484;11485;11486;11487;12158;12159;12160;12161;12162;12163;14028;15269;15270;15271;15998;15999;16000;1…	686;2738;2864;2868;2934;4795;4879;5635;6109;6110;7510;8105;9707;10760;10886;11083;11482;12158;12163;14028;15269;15998;16006;17464;18596;18602;20709;21040;21043;22936;25187;25451;25458;29203;29204;30469;30474;30514;30579;30741;31163;32290;32296			727;728;729;730;731;732;733;734;735;736;737;738			15;34;180;266;285;336;403;407;434;465;530;557
P61247;E9PFI5;D6RG13;D6RAT0;H0Y8L7;H0Y9Y4;D6RB09;D6RAS7;D6R9B6;D6RI02;D6RED7;D6RGE0	40S ribosomal protein S3a	RPS3A	sp|P61247|RS3A_HUMAN 40S ribosomal protein S3a OS=Homo sapiens OX=9606 GN=RPS3A PE=1 SV=2;tr|E9PFI5|E9PFI5_HUMAN 40S ribosomal protein S3a OS=Homo sapiens OX=9606 GN=RPS3A PE=1 SV=1;tr|D6RG13|D6RG13_HUMAN 40S ribosomal protein S3a (Fragment) OS=Homo sapien	12	29	1	23	0	26	2	25	29.945	264	0	301.86	3.4	62.9	0	68.6	8.3	71.2	181450	2881300000		4583900000	622450	6251200000	401950	4.57213e+09	11374.9	13.4736	703	128;129;139;585;2064;2065;2244;3100;3101;3516;4170;4478;4521;4522;4536;4758;4759;4932;4944;5152;5823;5948;8412;8421;8674;8700;8701;9242;9243	True;True;True;True;True;True;True;True;True;True;True;True;True;True;True;True;True;True;True;True;True;True;True;True;True;True;True;True;True	141;142;152;649;650;2288;2289;2290;2484;3417;3418;3868;4578;4906;4951;4952;4966;5204;5205;5397;5411;5632;5633;5634;6471;6472;6632;9559;9570;9854;9883;9884;9885;10493;10494	460;461;462;463;464;465;466;467;490;491;492;493;494;2233;2234;2235;2236;2237;2238;2239;7734;7735;7736;7737;7738;7739;7740;7741;7742;7743;7744;8391;8392;11799;11800;11801;11802;11803;11804;11805;13481;13482;13483;16083;16084;16085;17296;17297;17468;17469;17470;17471;17472;17473;17514;17515;18257;18258;18259;18260;18261;19050;19051;19052;19053;19054;19055;19056;19099;19100;19101;19102;19905;19906;1…	399;400;401;402;403;404;405;406;424;425;426;1886;1887;1888;1889;1890;6624;6625;6626;6627;6628;6629;6630;6631;6632;7272;10310;10311;10312;10313;10314;11769;11770;14006;14007;15041;15042;15181;15182;15217;15218;15842;15843;15844;16574;16575;16576;16577;16578;16579;16613;16614;16615;17304;17305;17306;17307;17308;17309;17310;17311;17312;17313;17314;17315;17316;19553;19554;19555;19556;19557;19558;1955…	405;406;424;1886;6624;6628;7272;10312;10314;11770;14007;15041;15181;15182;15218;15843;15844;16579;16614;17308;19558;20067;28751;28772;29687;29776;29788;31734;31736	287;288		633;634;635;636	76;179		38;103;120;229
P51116;I3L1Z2	Fragile X mental retardation syndrome-related protein 2	FXR2	sp|P51116|FXR2_HUMAN Fragile X mental retardation syndrome-related protein 2 OS=Homo sapiens OX=9606 GN=FXR2 PE=1 SV=2	2	42	2	36	1	41	3	39	74.222	673	0	323.31	4.3	59.1	1.2	75	4.2	69.1	1543300	2881100000		3399200000	1079700	3825100000	1311500	3.36847e+09	2568.41	11.3267	683	327;328;345;471;565;714;1236;1377;1521;1553;1710;1876;1877;2524;2657;2705;3028;4104;4137;4509;5242;5243;5301;5357;6063;6533;6576;6702;6748;7137;7982;8060;8134;8135;8230;8231;8475;8853;8854;9213;9580;9581	True;True;True;True;True;True;True;True;False;True;True;True;True;True;True;True;True;True;True;True;True;True;False;True;False;True;True;True;True;True;True;True;True;True;True;True;True;False;False;True;True;True	352;353;371;518;626;787;788;1383;1539;1695;1696;1730;1731;1898;2078;2079;2080;2081;2793;2934;2989;2990;3336;4510;4545;4938;5740;5741;5804;5865;6756;7358;7359;7424;7425;7602;7669;7670;8142;9067;9154;9155;9242;9243;9348;9349;9636;10052;10053;10461;10884;10885	1144;1145;1146;1147;1148;1149;1150;1151;1152;1153;1154;1155;1156;1157;1158;1212;1213;1214;1215;1216;1217;1781;1782;1783;2131;2132;2133;2689;2690;2691;2692;4648;4649;4650;5186;5187;5188;5722;5723;5724;5725;5726;5727;5728;5729;5730;5731;5732;5733;5876;5877;5878;5879;5880;5881;6434;6435;6436;7016;7017;7018;7019;7020;7021;7022;7023;7024;7025;7026;9577;9578;10137;10138;10328;10329;10330;10331;10332;10…	954;955;956;957;958;959;960;961;962;963;964;965;966;967;968;1014;1015;1016;1017;1018;1019;1501;1502;1503;1804;1805;1806;2294;2295;2296;3970;3971;3972;4439;4440;4441;4896;4897;4898;4899;4900;4901;4902;4903;4904;4905;5024;5025;5026;5027;5028;5029;5520;5521;5522;6013;6014;6015;6016;6017;6018;6019;6020;8395;8396;8881;9055;9056;9057;9058;9059;9060;10101;10102;13812;13813;13814;13917;15136;15137;15138;…	956;967;1014;1501;1806;2295;3972;4439;4896;5025;5521;6017;6018;8395;8881;9060;10102;13813;13917;15139;17621;17626;17796;17984;20488;22182;22378;22843;23036;24415;27205;27434;27689;27691;28067;28071;28989;30330;30335;31643;32891;32894	519		570;571;572;573;574;575	358		141;197;240;342;560;571
Q9HCE1;Q5JR04	Putative helicase MOV-10	MOV10	sp|Q9HCE1|MOV10_HUMAN Helicase MOV-10 OS=Homo sapiens OX=9606 GN=MOV10 PE=1 SV=2;tr|Q5JR04|Q5JR04_HUMAN RNA helicase OS=Homo sapiens OX=9606 GN=MOV10 PE=1 SV=1	2	60	1	48	0	52	0	54	113.67	1003	0	317.58	1	50.3	0	57.6	0	64.9	910610	2878400000		3349900000		3619700000	910610	3.28267e+09	3604.91	11.8157	1095	349;460;498;656;1001;1050;1392;1460;1626;1627;1643;1871;2008;2250;2311;2527;2656;2861;2871;2992;3338;3345;3364;3470;3502;3566;3978;4026;4202;4231;4241;4678;5073;5077;5126;5127;5132;5133;5353;5366;5383;5414;5899;6274;6480;6481;6612;6907;7460;7461;7570;7938;7939;7942;8346;8496;8772;8804;8951;9029	True;True;True;True;True;True;True;True;True;True;True;True;True;True;True;True;True;True;True;True;True;True;True;True;True;True;True;True;True;True;True;True;True;True;True;True;True;True;True;True;True;True;True;True;True;True;True;True;True;True;True;True;True;True;True;True;True;True;True;True	376;505;548;727;1116;1169;1555;1628;1812;1813;1829;2073;2225;2492;2560;2796;2933;3155;3166;3298;3673;3680;3702;3816;3817;3854;3918;4369;4424;4611;4643;4653;5122;5547;5551;5604;5605;5610;5611;5861;5875;5894;5929;6560;6561;7009;7283;7284;7472;7473;7890;8491;8492;8613;8614;9017;9018;9021;9484;9663;9960;9994;10156;10252	1226;1227;1228;1703;1704;1705;1899;1900;1901;2493;2494;2495;3733;3734;3921;3922;3923;5235;5236;5237;5472;5473;5474;6154;6155;6156;6157;6158;6205;6206;6207;6208;6209;6210;7001;7549;7550;7551;7552;7553;7554;8416;8417;8657;9586;9587;9588;9589;9590;9591;10135;10136;10963;10964;10965;10996;10997;10998;10999;11000;11001;11435;11436;12689;12690;12691;12692;12693;12694;12713;12714;12715;12716;12717;12718…	1029;1030;1031;1423;1424;1425;1598;1599;1600;2129;2130;2131;3192;3193;3345;3346;4480;4481;4482;4680;4681;4682;5264;5265;5266;5267;5268;5310;5311;5312;5313;5314;5315;6004;6464;6465;6466;6467;6468;6469;7291;7292;7499;8404;8405;8406;8407;8408;8879;8880;9595;9596;9597;9627;9628;9629;9630;9631;9987;9988;11087;11088;11089;11090;11091;11109;11110;11111;11112;11200;11201;11202;11203;11204;11205;11206;112…	1030;1423;1600;2129;3192;3345;4480;4681;5265;5267;5313;6004;6468;7291;7499;8408;8879;9596;9629;9987;11090;11110;11208;11614;11739;11927;13371;13531;14113;14197;14233;15641;17045;17055;17213;17216;17233;17234;17970;18016;18063;18144;19838;21253;21983;21985;22501;23639;25379;25380;25777;27024;27029;27038;28532;29101;29989;30098;30638;30974	447		946;947;948;949;950;951;952;953;954	157		28;57;61;253;306;365;431;507;782
P31943;G8JLB6;E9PCY7;D6RBM0;D6RIU0;H0YB39;D6RIT2;D6RAM1;D6RFM3;D6RIH9;D6RJ04;D6RDU3;D6R9T0;E5RGV0;E7EN40;E7EQJ0;H0YBD7;H0YBG7;E5RGH4;D6RDL0;H0YAQ2;D6RF17;D6R9D3;E5RJ94	Heterogeneous nuclear ribonucleoprotein H;Heterogeneous nuclear ribonucleoprotein H, N-terminally processed	HNRNPH1	sp|P31943|HNRH1_HUMAN Heterogeneous nuclear ribonucleoprotein H OS=Homo sapiens OX=9606 GN=HNRNPH1 PE=1 SV=4;tr|G8JLB6|G8JLB6_HUMAN Heterogeneous nuclear ribonucleoprotein H OS=Homo sapiens OX=9606 GN=HNRNPH1 PE=1 SV=1;tr|E9PCY7|E9PCY7_HUMAN Heterogeneous	24	21	4	19	5	20	7	20	49.229	449	0	323.31	15.4	51.2	15.4	54.8	22.5	54.8	4554500	2829200000	17466000	4238000000	14546000	5107500000	1.21888e+07	4.05823e+09	332.947	8.37915	398	753;1190;1654;2507;2907;2915;2919;3445;3929;5351;5730;5741;6335;7649;7876;7877;8174;8800;9197;9423;9667	True;True;True;True;True;True;True;True;True;True;True;True;True;True;True;True;True;True;True;True;True	834;835;836;1322;1323;1840;2775;2776;3204;3215;3219;3788;3789;3790;4315;4316;5859;6330;6331;6350;7076;8699;8700;8946;8947;8948;9286;9989;10442;10705;10706;10974;10975	2847;2848;2849;2850;2851;2852;2853;2854;2855;2856;2857;2858;2859;2860;2861;2862;2863;2864;2865;2866;2867;2868;4451;4452;4453;4454;4455;4456;4457;6244;6245;6246;6247;6248;6249;6250;6251;9512;9513;9514;9515;9516;9517;9518;9519;11124;11125;11126;11127;11165;11166;11167;11168;11169;11170;11177;13156;13157;13158;13159;13160;13161;13162;13163;13164;13165;13166;13167;13168;13169;13170;13171;13172;13173;…	2434;2435;2436;2437;2438;2439;2440;2441;2442;2443;2444;2445;2446;2447;2448;2449;2450;3800;3801;3802;3803;3804;3805;3806;5345;5346;5347;5348;5349;5350;5351;5352;5353;5354;5355;8343;8344;8345;8346;8347;8348;8349;8350;8351;9731;9732;9733;9762;9763;9764;9765;9766;9767;9773;11496;11497;11498;11499;11500;11501;11502;11503;11504;11505;11506;11507;11508;11509;13217;13218;13219;13220;13221;13222;17965;179…	2447;3802;5348;8346;9731;9766;9773;11500;13217;17966;19171;19224;21420;26024;26797;26807;27838;30071;31595;32353;33166	150;151;152;153;154;155;156	24;25	272;273;274;275	38;103;109;247;303;307;362	1;2	2;93;271;293
Q5JSZ5;A0A494C065;H3BLU0;Q5JT00;A0A2R8YET3	Protein PRRC2B	PRRC2B	sp|Q5JSZ5|PRC2B_HUMAN Protein PRRC2B OS=Homo sapiens OX=9606 GN=PRRC2B PE=1 SV=2	5	104	0	89	0	98	2	93	242.96	2229	0	323.31	0	48.2	0	55.7	1.3	54.9		2811200000		3986400000	2504000	4986200000	2504000	3.92793e+09	1568.66	10.6153	878	52;388;617;632;722;866;1053;1060;1159;1160;1301;1434;1462;1491;1552;1589;1646;1659;1660;1672;1735;1922;1981;1982;1987;2235;2364;2552;2631;2706;2862;2947;3089;3115;3116;3117;3123;3215;3340;3359;3399;3668;3764;3894;4140;4303;4345;4402;4445;4518;4728;4848;4885;5111;5276;5281;5295;5559;5753;5757;5863;5913;6098;6270;6324;6351;6375;6466;6637;6668;6721;6726;6753;6892;6978;7033;7086;7123;7125;7278;7305;7…	True;True;True;True;True;True;True;True;True;True;True;True;True;True;True;True;True;True;True;True;True;True;True;True;True;True;True;True;True;True;True;True;True;True;True;True;True;True;False;True;True;True;True;True;True;True;True;True;True;True;True;True;True;True;True;True;True;True;False;True;True;True;True;True;True;True;True;True;True;True;True;True;True;True;True;False;True;True;True;T…	58;418;419;684;699;797;962;1172;1179;1288;1289;1456;1599;1630;1661;1729;1772;1832;1845;1846;1859;1924;2130;2197;2198;2203;2474;2475;2614;2821;2908;2991;3156;3250;3404;3405;3432;3433;3434;3435;3441;3541;3675;3697;3739;4027;4133;4275;4548;4719;4762;4823;4868;4948;5174;5306;5348;5586;5778;5783;5798;6084;6375;6376;6382;6515;6585;6586;6803;6804;7004;7005;7062;7093;7125;7265;7505;7506;7551;7627;7628;76…	195;196;197;198;199;1372;1373;1374;1375;1376;1377;2356;2357;2358;2359;2404;2405;2406;2721;2722;3250;3251;3252;3932;3933;3951;3952;3953;4331;4332;4333;4334;4335;4336;4887;5395;5396;5476;5477;5599;5600;5601;5602;5603;5604;5874;5875;6031;6032;6033;6034;6035;6216;6217;6218;6219;6220;6221;6267;6268;6269;6270;6317;6318;6319;6320;6321;6322;6520;6521;6522;7197;7198;7449;7450;7451;7452;7453;7454;7455;7456…	190;191;192;193;1152;1153;1154;1155;1156;1157;2007;2008;2009;2010;2051;2052;2053;2326;2327;2768;2769;2770;3354;3371;3372;3706;3707;3708;3709;3710;4180;4614;4615;4684;4685;4796;4797;4798;4799;4800;4801;5022;5023;5157;5158;5159;5160;5321;5322;5323;5324;5325;5326;5327;5369;5370;5371;5372;5417;5418;5419;5420;5589;5590;6163;6164;6377;6378;6379;6380;6381;6382;6383;6384;6385;6396;7256;7257;7258;7259;726…	192;1153;2010;2052;2327;2769;3354;3372;3707;3708;4180;4614;4685;4801;5023;5157;5325;5370;5372;5420;5589;6163;6379;6384;6396;7257;7659;8492;8810;9062;9602;9854;10284;10341;10344;10351;10373;10678;11095;11177;11327;12262;12627;13078;13924;14451;14608;14768;14932;15171;15772;16320;16418;17168;17726;17743;17771;18555;19295;19313;19678;19946;20623;21242;21385;21466;21604;21941;22592;22705;22926;22956;…	159;359;360;361;362;363;364;365;366;367;368;369;370;530	113;114	246;276;277;795;796;797;798;799;800;801;802	135;148;205;405;567;898;905;909;911;1047;1048;1084;1155;1461	404;407	57;321;417;499;643;750;770;772;1701;1845;2211
P62269;A0A0G2JQH2;Q5GGW2;J3JS69	40S ribosomal protein S18	RPS18	sp|P62269|RS18_HUMAN 40S ribosomal protein S18 OS=Homo sapiens OX=9606 GN=RPS18 PE=1 SV=3	4	17	3	17	2	16	2	16	17.718	152	0	103.39	19.1	63.8	12.5	63.8	12.5	63.8	3930800	2773000000	2392700	4111800000	2328300	5206300000	2.88393e+06	4.03037e+09	1397.52	10.4487	718	144;145;297;3887;4120;4121;4260;5347;6862;7170;7625;8866;8966;8967;9356;9357;9644	True;True;True;True;True;True;True;True;True;True;True;True;True;True;True;True;True	157;158;318;319;4268;4527;4528;4674;5855;7843;8176;8673;10065;10066;10173;10174;10635;10636;10950;10951	506;507;508;509;510;511;1034;1035;1036;1037;1038;1039;1040;14959;14960;14961;14962;14963;15898;15899;15900;15901;15902;15903;15904;15905;16433;16434;16435;20660;20661;20662;27024;27025;27026;27027;27028;27029;27030;28240;28241;28242;29946;29947;29948;34887;34888;34889;34890;34891;34892;34893;35284;35285;35286;35287;35288;35289;35290;35291;35292;35293;36987;36988;36989;36990;36991;36992;38049;3805…	438;439;440;441;872;873;874;875;876;13067;13068;13069;13862;13863;13864;13865;13866;13867;13868;14306;14307;14308;17956;17957;23503;23504;23505;23506;23507;24506;24507;25942;25943;25944;30372;30373;30374;30375;30376;30377;30711;30712;30713;30714;30715;30716;30717;30718;30719;32164;32165;32166;32167;33078;33079;33080;33081;33082;33083;33084;33085;33086;33087;33088;33089;33090	438;439;876;13068;13862;13866;14307;17956;23504;24507;25944;30372;30712;30716;32164;32166;33079	298		651	101		71
P52272;A0A087X0X3;M0R019;M0R2T0;M0R0N3;M0QYQ7;M0R2I7;M0R0Y6;M0QY96;M0QYL3	Heterogeneous nuclear ribonucleoprotein M	HNRNPM	sp|P52272|HNRPM_HUMAN Heterogeneous nuclear ribonucleoprotein M OS=Homo sapiens OX=9606 GN=HNRNPM PE=1 SV=3;tr|A0A087X0X3|A0A087X0X3_HUMAN Heterogeneous nuclear ribonucleoprotein M OS=Homo sapiens OX=9606 GN=HNRNPM PE=1 SV=1	10	42	6	37	10	40	5	41	77.515	730	0	259.22	10.4	54.4	17.4	57	9.7	60.8	8471900	2715000000	16861000	3555700000	9476300	4783500000	1.16031e+07	3.68473e+09	317.565	8.31091	685	35;49;50;148;263;1123;1754;2048;2172;2175;2299;2509;2513;2523;2712;2713;2789;2956;3433;3676;3863;4118;4866;4972;5622;5673;5674;5675;5676;5682;5686;5688;5689;5690;5691;5692;5787;6482;6922;8741;8765;8768	True;True;True;True;True;True;True;True;True;True;True;True;True;True;True;True;True;True;True;True;True;True;True;True;True;True;True;True;True;True;True;True;True;True;True;True;True;True;True;True;True;True	38;52;53;54;55;56;161;280;1244;1947;2271;2272;2404;2407;2548;2778;2782;2792;2997;2998;3082;3259;3773;4035;4241;4524;4525;5327;5328;5442;5443;6155;6156;6236;6237;6238;6239;6249;6256;6258;6259;6260;6261;6262;6263;6264;6265;6266;6267;6426;6427;7285;7905;9928;9929;9953;9956	111;112;113;154;155;156;157;158;159;160;161;162;163;164;165;166;167;168;169;170;171;172;173;174;175;176;177;178;179;180;181;182;183;184;185;186;187;188;189;190;514;515;516;517;518;519;520;886;887;888;889;890;4155;4156;4157;4158;4159;4160;4161;6618;6619;6620;7689;7690;7691;7692;8107;8108;8109;8110;8111;8112;8122;8123;8124;8614;8615;9521;9533;9534;9535;9536;9537;9576;10352;10353;10354;10355;10356;1…	103;141;142;143;144;145;146;147;148;149;150;151;152;153;154;155;156;157;158;159;160;161;162;163;164;165;166;167;168;169;170;171;172;173;174;175;176;177;178;179;180;181;182;183;184;444;445;446;447;448;757;758;3551;3552;3553;3554;3555;3556;5668;5669;5670;6586;6587;6588;6589;7012;7013;7014;7015;7016;7017;7028;7029;7030;7466;7467;8353;8361;8362;8363;8364;8394;9078;9079;9080;9081;9082;9083;9084;9085;9…	103;141;167;448;758;3552;5668;6588;7012;7028;7467;8353;8363;8394;9083;9086;9354;9881;11452;12285;12963;13858;16376;16726;18736;18935;18936;18939;18940;18957;18978;18981;18982;18987;18994;18997;19431;21990;23706;29905;29972;29982	271		322;323;324;325;326;327;328;329;330;331;332;333;334;335;336;337;338;339;340;341;342;343;576;577;578;579	31		18;105;226;326;334;336;346;349;357;360;404;419;427;437;441;457;465;497;518;532;537;571;592;596;607;611
Q13247;A0A590UJK4;A0A590UK01;A0A590UJP7;A0A590UK80	Serine/arginine-rich splicing factor 6	SRSF6	sp|Q13247|SRSF6_HUMAN Serine/arginine-rich splicing factor 6 OS=Homo sapiens OX=9606 GN=SRSF6 PE=1 SV=2;tr|A0A590UJK4|A0A590UJK4_HUMAN Serine/arginine-rich-splicing factor 6 OS=Homo sapiens OX=9606 GN=SRSF6 PE=1 SV=1;tr|A0A590UK01|A0A590UK01_HUMAN Serine/a	5	18	1	17	2	18	1	15	39.586	344	0	122.57	2	36.6	5.2	38.4	2.6	34.6	592600	2585200000	3182100	2754200000	533130	2936300000	1.43594e+06	2.75857e+09	1921.08	10.9077	813	443;941;952;953;1074;1143;1277;2185;4666;4913;4948;5923;5924;6382;6383;7656;8293;8869	True;True;True;True;True;True;True;True;True;True;True;True;True;True;True;True;True;True	483;484;1048;1060;1061;1193;1271;1431;2418;5107;5377;5415;6602;6603;6604;6605;7133;7134;7135;7136;8707;9423;9424;10069	1622;1623;1624;1625;1626;1627;1628;1629;1630;1631;1632;1633;1634;1635;3513;3514;3515;3544;3545;3546;3547;3994;3995;3996;4271;4272;4273;4788;4789;4790;4791;4792;4793;8157;8158;17955;17956;17957;18979;18980;18981;19116;19117;19118;19119;19120;23038;23039;23040;23041;23042;23043;23044;23045;23046;23047;23048;23049;23050;23051;24888;24889;24890;24891;24892;24893;24894;24895;24896;24897;24898;24899;24…	1358;1359;1360;1361;1362;1363;1364;1365;1366;1367;1368;3001;3002;3023;3024;3025;3026;3408;3657;4098;4099;4100;4101;4102;4103;7061;15591;16522;16523;16524;16628;16629;16630;16631;16632;16633;19987;19988;19989;19990;19991;19992;19993;19994;19995;19996;19997;21630;21631;21632;21633;21634;21635;21636;21637;21638;21639;21640;21641;21642;21643;21644;21645;21646;21647;21648;26032;26033;26034;26035;26036…	1366;3001;3024;3026;3408;3657;4102;7061;15591;16523;16628;19988;19994;21631;21641;26033;28342;30380	327;328;329;330			35;56;147;172
Q14694;J3KT19;H3BQC6;H3BQP1;H3BNA1;H3BNS8;H3BNL0;Q68D90;H3BVF1	Ubiquitin carboxyl-terminal hydrolase 10	USP10	sp|Q14694|UBP10_HUMAN Ubiquitin carboxyl-terminal hydrolase 10 OS=Homo sapiens OX=9606 GN=USP10 PE=1 SV=2	9	35	0	30	1	33	1	29	87.133	798	0	323.31	0	44.6	1	59.4	1	52.4		2504800000	1514300	2702000000	1241900	2855900000	1378100	2.68757e+09	1950.2	10.9294	842	477;1108;1489;1640;1641;1819;1963;1964;2001;3096;3481;3571;4046;4453;5117;5212;5247;5248;5481;5935;5946;5947;6289;6373;7078;7857;7972;8015;8016;8039;8049;8351;8485;8850;9637	True;True;True;True;True;True;True;True;True;True;True;True;True;True;True;True;True;True;True;True;True;True;True;True;True;True;True;True;True;True;True;True;True;True;True	524;1228;1659;1826;1827;2018;2176;2177;2218;3412;3413;3829;3923;4447;4877;5592;5708;5745;5746;5999;6619;6630;6631;7027;7122;7123;8077;8927;9056;9102;9103;9131;9141;9489;9650;9651;10049;10943	1797;1798;4099;4100;4101;4102;4103;4104;5591;5592;6199;6200;6201;6202;6203;6833;6834;6835;7357;7358;7359;7360;7361;7362;7363;7364;7365;7525;7526;7527;11785;11786;11787;13328;13329;13330;13331;13332;13333;13680;13681;13682;13683;13684;13685;15627;15628;15629;15630;17195;17196;17197;17198;17199;17200;19752;20169;20170;20171;20295;20296;20297;20298;20299;20300;21074;21075;21076;21077;23086;23087;231…	1516;1517;3500;3501;3502;3503;3504;3505;3506;4787;4788;4789;5305;5306;5307;5308;5866;5867;5868;6303;6304;6305;6306;6307;6308;6309;6310;6311;6441;6442;6443;10301;10302;11647;11648;11649;11650;11651;11941;11942;11943;11944;11945;11946;11947;13605;13606;13607;14958;14959;14960;17178;17527;17528;17637;17638;17639;17640;18298;20024;20025;20026;20027;20059;20060;20061;20062;20063;20064;20065;20066;2130…	1516;3506;4787;5306;5308;5867;6306;6311;6441;10302;11650;11944;13606;14958;17178;17528;17637;17639;18298;20027;20061;20066;21302;21602;24225;26740;27159;27292;27296;27369;27407;28546;29061;30321;33057	352;353		784	533;557		539
P16989;A0A0D9SEI8	Y-box-binding protein 3	YBX3	sp|P16989|YBOX3_HUMAN Y-box-binding protein 3 OS=Homo sapiens OX=9606 GN=YBX3 PE=1 SV=4	2	21	0	20	0	20	0	20	40.089	372	0	323.31	0	70.4	0	70.4	0	70.2		2490800000		2607000000		3292600000		2796800000			601	296;1064;1538;1539;2325;2462;3905;5838;5839;5920;6119;6272;7082;7084;7275;7709;7710;7933;7934;8937;8972	True;True;True;True;True;True;True;True;True;True;True;True;True;True;True;True;True;True;True;True;True	317;1183;1715;1716;2574;2726;4286;4287;6487;6488;6489;6490;6597;6828;7007;8081;8084;8287;8769;8770;9011;9012;9013;10142;10179	1031;1032;1033;3962;3963;3964;3965;3966;3967;5829;5830;5831;5832;5833;5834;5835;5836;5837;5838;8712;8713;9346;9347;9348;9349;9350;9351;15009;15010;15011;15012;15013;15014;15015;15016;15017;22605;22606;22607;22608;22609;22610;22611;22612;22613;22614;22615;22616;22617;22618;22619;22620;22621;22622;22623;22624;22625;22626;22627;23023;23024;23025;23838;23839;23840;24444;24445;24446;24447;24448;24449;…	869;870;871;3381;3382;3383;3384;3385;3386;4983;4984;4985;4986;4987;4988;4989;4990;4991;7573;8193;8194;8195;8196;8197;8198;13102;13103;13104;13105;13106;13107;13108;13109;13110;19599;19600;19601;19602;19603;19604;19605;19606;19607;19608;19609;19610;19611;19612;19613;19614;19615;19616;19617;19618;19619;19974;19975;19976;20705;20706;20707;21245;21246;21247;21248;21249;21250;24231;24232;24233;24234;2…	869;3384;4985;4989;7573;8195;13106;19600;19616;19975;20705;21250;24235;24250;24799;26235;26240;27004;27011;30603;30727	220	101	439	110	97	267
Q9Y3I0	tRNA-splicing ligase RtcB homolog	RTCB	sp|Q9Y3I0|RTCB_HUMAN RNA-splicing ligase RtcB homolog OS=Homo sapiens OX=9606 GN=RTCB PE=1 SV=1	1	35	3	32	2	35	2	30	55.21	505	0	323.31	11.5	66.9	5	66.9	5.1	66.7	3115400	2470900000	681040	3142900000	2072300	3297400000	1.95625e+06	2970400000	1518.42	10.5684	1183	1129;1153;1664;1934;2658;2699;2887;2911;2912;2943;3068;3213;3519;3520;4234;4563;5355;5356;5548;5549;5735;6005;6006;6243;6244;6534;6941;7040;7824;7984;8260;8300;8301;8669;8712	True;True;True;True;True;True;True;True;True;True;True;True;True;True;True;True;True;True;True;True;True;True;True;True;True;True;True;True;True;True;True;True;True;True;True	1251;1281;1851;2142;2935;2936;2982;3183;3184;3210;3211;3212;3243;3244;3380;3381;3539;3871;3872;4646;4995;4996;5863;5864;6072;6073;6074;6340;6694;6695;6976;6977;7360;7361;7924;8037;8890;8891;9070;9382;9431;9432;9433;9849;9896	4180;4181;4182;4306;4307;4308;4309;4310;4311;4312;4313;6285;6286;6287;6288;6289;6290;6291;6292;7229;7230;7231;10139;10140;10141;10142;10143;10305;10306;10307;10308;10309;11060;11061;11062;11063;11064;11065;11066;11067;11068;11069;11152;11153;11154;11155;11156;11157;11251;11252;11253;11254;11255;11256;11691;11692;11693;11694;11695;11696;11697;11698;11699;12209;12210;12211;13488;13489;13490;13491;1…	3577;3578;3579;3685;3686;3687;3688;3689;3690;3691;3692;3693;5390;5391;5392;5393;5394;5395;5396;5397;5398;5399;6195;8882;8883;8884;8885;8886;8887;9037;9038;9675;9676;9677;9678;9679;9680;9681;9682;9683;9749;9750;9751;9752;9753;9754;9755;9756;9757;9835;9836;9837;9838;9839;10222;10223;10224;10225;10226;10227;10672;11775;11776;11777;11778;11779;14205;14206;15285;15286;15287;17975;17976;17977;17978;185…	3579;3686;5395;6195;8886;9037;9678;9749;9756;9838;10226;10672;11777;11778;14205;15287;17975;17978;18512;18516;19204;20271;20272;21153;21158;22185;23777;24116;26624;27215;28184;28362;28366;29674;29820	470;540		1002;1003;1004;1005;1006;1007;1008;1009;1010;1011;1012;1013	226;232		30;66;147;163;174;199;257;277;310;324;455;468
P46781;B5MCT8;C9JM19;F2Z3C0;A8MXK4	40S ribosomal protein S9	RPS9	sp|P46781|RS9_HUMAN 40S ribosomal protein S9 OS=Homo sapiens OX=9606 GN=RPS9 PE=1 SV=3;tr|B5MCT8|B5MCT8_HUMAN 40S ribosomal protein S9 OS=Homo sapiens OX=9606 GN=RPS9 PE=1 SV=1;tr|C9JM19|C9JM19_HUMAN 40S ribosomal protein S9 OS=Homo sapiens OX=9606 GN=RPS9	5	21	3	19	6	19	1	19	22.591	194	0	44.84	12.9	51	27.8	51	3.6	54.1	6758900	2467600000	5839100	4079600000	729830	4499800000	4442610	3.68233e+09	828.867	9.695	665	1820;1821;1822;3356;3559;3560;3684;4451;4483;4691;4763;4764;4921;5331;5717;6843;7006;7007;7024;7714;7772	True;True;True;True;True;True;True;True;True;True;True;True;True;True;True;True;True;True;True;True;True	2019;2020;2021;3694;3911;3912;4043;4875;4911;5136;5210;5211;5385;5838;6308;6309;7814;7994;7995;8012;8774;8834	6836;6837;6838;6839;6840;6841;6842;6843;6844;6845;6846;6847;6848;12776;12777;12778;13628;13629;13630;13631;13632;13633;13634;13635;13636;13637;13638;14097;17186;17187;17188;17189;17312;17313;17314;17315;18059;18284;18285;18286;18287;18288;18289;18290;18291;19010;19011;19012;19013;19014;19015;19016;19017;20600;20601;20602;22048;22049;22050;22051;22052;22053;26930;26931;26932;26933;27603;27604;2760…	5869;5870;5871;5872;5873;5874;5875;5876;5877;5878;5879;11164;11165;11166;11897;11898;11899;11900;11901;11902;12302;14951;14952;14953;15058;15059;15677;15866;15867;15868;15869;15870;15871;15872;15873;15874;16547;16548;16549;16550;16551;17906;17907;19116;19117;19118;19119;23423;23424;23991;23992;23993;23994;23995;23996;23997;23998;24034;24035;24036;26249;26444	5869;5873;5878;11166;11897;11902;12302;14951;15058;15677;15869;15873;16549;17906;19117;23424;23994;23998;24035;26249;26444			546			92
P39019;A0A075B6E2;M0R2L9;M0QYF7;M0R140	40S ribosomal protein S19	RPS19	sp|P39019|RS19_HUMAN 40S ribosomal protein S19 OS=Homo sapiens OX=9606 GN=RPS19 PE=1 SV=2;tr|A0A075B6E2|A0A075B6E2_HUMAN 40S ribosomal protein S19 OS=Homo sapiens OX=9606 GN=RPS19 PE=1 SV=1	5	13	3	13	3	13	1	11	16.06	145	0	45.315	13.8	57.2	20	57.2	6.2	51.7	6095800	2453700000	5142600	2339100000	866500	3206300000	4.03497e+06	2.66637e+09	660.815	9.3681	647	437;1389;1769;3365;3489;3490;3491;4375;4996;5917;7158;8976;9057	True;True;True;True;True;True;True;True;True;True;True;True;True	476;1551;1552;1964;3703;3837;3838;3839;4794;5467;6593;6594;8163;10183;10287	1592;1593;5225;5226;5227;5228;5229;5230;5231;5232;6673;6674;12816;12817;12818;12819;12820;12821;13363;13364;13365;13366;13367;13368;13369;13370;13371;13372;13373;13374;13375;13376;13377;13378;13379;16892;16893;16894;19310;19311;19312;19313;23009;23010;23011;23012;23013;23014;23015;23016;23017;23018;28201;28202;28203;28204;28205;28206;35317;35318;35319;35320;35673;35674;35675;35676;35677	1333;4471;4472;4473;4474;4475;4476;4477;5725;5726;5727;11210;11211;11212;11213;11214;11215;11216;11677;11678;11679;11680;11681;11682;11683;11684;11685;11686;11687;11688;11689;14692;14693;14694;16807;16808;16809;16810;19961;19962;19963;19964;19965;19966;19967;19968;19969;19970;24468;24469;24470;24471;24472;24473;24474;30737;30738;30739;31066;31067;31068	1333;4475;5725;11214;11677;11684;11686;14692;16809;19965;24473;30737;31066	259;260		533	10;85		88
J3KTL2;Q07955;J3KSR8;J3QQV5;J3KSW7	Serine/arginine-rich splicing factor 1	SRSF1	tr|J3KTL2|J3KTL2_HUMAN Serine/arginine-rich splicing factor 1 OS=Homo sapiens OX=9606 GN=SRSF1 PE=1 SV=1;sp|Q07955|SRSF1_HUMAN Serine/arginine-rich splicing factor 1 OS=Homo sapiens OX=9606 GN=SRSF1 PE=1 SV=2;tr|J3KSR8|J3KSR8_HUMAN Serine/arginine-rich-spl	5	20	1	18	2	19	2	19	28.329	253	0	136.62	4	57.7	13	58.5	13.4	57.7	1121700	2279000000	1800900	2990300000	576170	3779000000	1.16626e+06	3016100000	2586.14	11.3366	455	959;1058;1059;1072;1454;1455;2355;2720;2721;4112;4177;5365;6934;7452;8213;8891;9285;9286;9418;9448	True;True;True;True;True;True;True;True;True;True;True;True;True;True;True;True;True;True;True;True	1067;1177;1178;1191;1620;1621;1622;2604;3006;3007;4518;4585;4586;5874;7917;8480;8481;9329;10092;10539;10540;10700;10736	3569;3570;3571;3942;3943;3944;3945;3946;3947;3948;3949;3950;3985;3986;3987;5450;5451;5452;5453;5454;5455;5456;8779;10386;10387;10388;10389;10390;10391;10392;10393;10394;10395;15872;15873;15874;15875;16107;16108;16109;16110;16111;16112;16113;16114;20726;20727;20728;27314;27315;27316;27317;27318;27319;29250;29251;29252;29253;29254;29255;29256;29257;29258;32241;32242;32243;32244;32245;32246;32247;32…	3044;3045;3046;3363;3364;3365;3366;3367;3368;3369;3370;3401;3402;3403;4660;4661;4662;4663;4664;4665;4666;7630;9106;9107;9108;9109;9110;9111;9112;9113;9114;9115;9116;9117;9118;9119;13829;13830;13831;13832;13833;13834;13835;13836;13837;13838;13839;13840;14023;14024;14025;14026;14027;18012;18013;18014;23749;23750;23751;23752;23753;23754;25352;25353;25354;25355;27980;27981;27982;27983;27984;27985;279…	3044;3364;3370;3403;4660;4665;7630;9109;9112;13835;14025;18013;23753;25352;27984;30462;31851;31853;32339;32450			316;317			141;168
P38159;H0Y6E7;H3BT71;H3BUY5;H3BR27;O75526;H3BNC1;Q8N7X1	RNA-binding motif protein, X chromosome;RNA-binding motif protein, X chromosome, N-terminally processed	RBMX	sp|P38159|RBMX_HUMAN RNA-binding motif protein, X chromosome OS=Homo sapiens OX=9606 GN=RBMX PE=1 SV=3;tr|H0Y6E7|H0Y6E7_HUMAN RNA-binding motif protein, X chromosome (Fragment) OS=Homo sapiens OX=9606 GN=RBMX PE=1 SV=2;tr|H3BT71|H3BT71_HUMAN RNA-binding mo	8	28	0	28	0	28	2	24	42.331	391	0	323.31	0	53.5	0	53.5	5.1	45.5		2265900000		2454000000	10553000	2477900000	10553000	2.39927e+09	227.354	7.8288	643	398;1279;1335;1336;1337;1338;1403;1410;1411;1418;1430;1904;2581;2582;2701;3019;3031;3079;3284;4073;4769;6877;6952;7211;7255;8665;8666;9378	True;True;True;True;True;True;True;True;True;True;True;True;True;True;True;True;True;True;True;True;True;True;True;True;True;True;True;True	429;1433;1491;1492;1493;1494;1495;1566;1573;1574;1583;1595;2111;2851;2852;2984;3325;3339;3394;3612;4476;5216;7858;7938;8219;8265;9845;9846;10659	1412;1413;1414;1415;1416;1417;1418;1419;1420;4797;4798;4799;4800;4801;4802;5000;5001;5002;5003;5004;5005;5006;5007;5008;5009;5010;5011;5012;5013;5266;5267;5282;5283;5284;5285;5286;5287;5288;5289;5334;5335;5336;5337;5338;5339;5381;5382;5383;5384;5385;5386;7117;7118;7119;9814;9815;9816;9817;9818;10313;10314;11524;11525;11526;11527;11571;11572;11573;11735;11736;11737;12455;12456;12457;12458;12459;12…	1183;1184;1185;1186;1187;1188;1189;1190;1191;1192;4107;4108;4109;4110;4111;4277;4278;4279;4280;4281;4282;4283;4284;4285;4286;4287;4288;4506;4507;4519;4520;4521;4522;4523;4524;4563;4564;4565;4566;4567;4568;4603;4604;4605;4606;4607;6094;8587;8588;8589;8590;8591;9042;10070;10071;10072;10114;10115;10116;10259;10260;10895;10896;10897;10898;10899;10900;13704;13705;13706;13707;15884;15885;15886;15887;23…	1188;4111;4278;4281;4284;4286;4507;4519;4522;4567;4605;6094;8587;8591;9042;10070;10115;10260;10900;13704;15885;23548;23822;24603;24725;29664;29669;32221	258		522;523;524;525	290		40;129;136;140
A0A7I2V2R3;A0A7I2V5D8;P51991;A0A7I2V4J6;A0A7I2V402;A0A7I2V4G0;H7C1J8	Heterogeneous nuclear ribonucleoprotein A3	HNRNPA3	tr|A0A7I2V2R3|A0A7I2V2R3_HUMAN Heterogeneous nuclear ribonucleoprotein A3 OS=Homo sapiens OX=9606 GN=HNRNPA3 PE=4 SV=1;tr|A0A7I2V5D8|A0A7I2V5D8_HUMAN Heterogeneous nuclear ribonucleoprotein A3 OS=Homo sapiens OX=9606 GN=HNRNPA3 PE=4 SV=1;sp|P51991|ROA3_HUM	7	30	3	26	0	29	3	28	35.411	331	0	323.31	6.9	48.6	0	55.6	8.2	52	2449700	2241100000		3598900000	3113600	4092100000	2781650	3310700000	1190.19	10.217	180	861;1528;1529;1535;1536;1892;2550;2551;2579;2580;2624;2625;3593;3626;3627;4271;4332;4333;4773;4774;5657;6290;6920;6925;6926;7811;9330;9441;9469;9470	True;True;True;True;True;False;True;True;True;True;True;True;True;True;True;True;True;True;True;True;True;False;True;True;True;True;True;True;True;True	957;1705;1706;1712;1713;2099;2819;2820;2849;2850;2901;2902;3945;3946;3981;3982;4685;4749;4750;5220;5221;6210;6211;7028;7903;7908;7909;8877;10596;10728;10729;10763;10764;10765;10766	3239;3240;3241;5782;5783;5784;5785;5786;5787;5788;5789;5790;5791;5792;5793;5794;5795;5796;5797;5820;5821;5822;5823;5824;5825;5826;5827;7083;7084;7085;7086;9681;9682;9683;9684;9685;9686;9687;9688;9689;9690;9691;9692;9693;9694;9695;9696;9697;9698;9804;9805;9806;9807;9808;9809;9810;9811;9812;9813;10025;10026;13755;13756;13757;13758;13759;13760;13883;13884;13885;13886;13887;13888;13889;13890;13891;13…	2757;2758;2759;4944;4945;4946;4947;4948;4949;4950;4951;4952;4953;4954;4955;4956;4957;4958;4976;4977;4978;4979;4980;4981;6069;8480;8481;8482;8483;8484;8485;8486;8487;8488;8489;8490;8491;8577;8578;8579;8580;8581;8582;8583;8584;8585;8586;8787;8788;12007;12008;12009;12010;12011;12012;12120;12121;12122;12123;12124;12125;12126;12127;12128;12129;14347;14348;14349;14350;14351;14352;14353;14354;14539;1454…	2758;4945;4954;4976;4979;6069;8483;8491;8578;8584;8787;8788;12010;12121;12129;14351;14540;14544;15900;15907;18876;21303;23700;23722;23725;26592;32028;32426;32575;32580	47		85;86;87;88	192		1;67;93;158
P84103;A0A087X2D0	Serine/arginine-rich splicing factor 3	SRSF3	sp|P84103|SRSF3_HUMAN Serine/arginine-rich splicing factor 3 OS=Homo sapiens OX=9606 GN=SRSF3 PE=1 SV=1;tr|A0A087X2D0|A0A087X2D0_HUMAN Serine/arginine-rich-splicing factor 3 OS=Homo sapiens OX=9606 GN=SRSF3 PE=1 SV=1	2	11	0	10	1	11	2	11	19.329	164	0	118.09	0	41.5	5.5	46.3	20.1	46.3		2222600000	1453700	3152800000	3016500	3856800000	2235100	3077400000	1376.85	10.4272	767	261;1300;3030;6108;6109;6160;8658;9138;9139;9318;9319	True;True;True;False;True;True;True;True;True;True;True	278;1455;3338;6814;6815;6876;9836;9837;10371;10372;10373;10374;10577;10578;10579;10580	878;879;880;881;4885;4886;11566;11567;11568;11569;11570;23786;23787;23788;23789;23790;23791;23792;23793;23794;23795;23796;23797;23798;23988;23989;23990;23991;23992;23993;34075;34076;34077;34078;34079;34080;35994;35995;35996;35997;35998;35999;36000;36001;36002;36003;36004;36005;36006;36007;36008;36009;36010;36011;36012;36013;36014;36015;36016;36017;36732;36733;36734;36735;36736;36737;36738;36739;3…	749;750;751;752;753;754;4179;10109;10110;10111;10112;10113;20648;20649;20650;20651;20652;20653;20654;20655;20656;20657;20658;20659;20660;20661;20662;20663;20664;20665;20846;20847;20848;20849;20850;20851;20852;20853;29644;29645;29646;29647;29648;31336;31337;31338;31339;31340;31341;31342;31343;31344;31345;31346;31347;31348;31349;31350;31351;31352;31353;31354;31355;31356;31357;31358;31967;31968;3196…	749;4179;10112;20650;20655;20847;29647;31345;31357;31972;31980	310;311;312;313			19;20;22;82
P62277;J3KMX5;E9PS50	40S ribosomal protein S13	RPS13	sp|P62277|RS13_HUMAN 40S ribosomal protein S13 OS=Homo sapiens OX=9606 GN=RPS13 PE=1 SV=2;tr|J3KMX5|J3KMX5_HUMAN 40S ribosomal protein S13 OS=Homo sapiens OX=9606 GN=RPS13 PE=1 SV=1	3	16	1	16	3	16	2	13	17.222	151	0	54.796	6	69.5	16.6	69.5	14.6	57.6	1137200	2202000000	4508100	3006900000	3601500	3522200000	3.08227e+06	2.91037e+09	944.229	9.88299	720	1312;2440;2853;2854;2929;2930;2936;4238;4926;5501;7129;7157;7526;7527;8973;9406	True;True;True;True;True;True;True;True;True;True;True;True;True;True;True;True	1468;2701;3147;3148;3229;3230;3236;4650;5390;6022;8134;8162;8568;8569;10180;10688	4916;4917;4918;4919;4920;9257;9258;9259;10925;10926;10927;10928;10929;10930;10931;10932;11209;11210;11211;11212;11213;11214;11215;11216;11217;11218;11226;11227;11228;11229;16328;16329;16330;16331;16332;16333;16334;16335;16336;19031;19032;19033;21165;21166;21167;21168;21169;21170;21171;28107;28108;28198;28199;28200;29552;29553;29554;29555;29556;35307;35308;35309;37172;37173	4204;4205;4206;8120;8121;8122;9564;9565;9566;9567;9568;9569;9570;9571;9800;9801;9802;9803;9804;9805;9806;9807;9808;9809;9817;9818;9819;9820;14219;14220;14221;14222;14223;16562;16563;16564;18372;18373;18374;18375;18376;24390;24464;24465;24466;24467;25612;25613;25614;25615;30730;30731;32313	4204;8122;9565;9569;9801;9806;9819;14223;16562;18376;24390;24466;25612;25614;30730;32313
P15880;H0YEN5;I3L404;E9PMM9;E9PM36;E9PQD7;E9PPT0;H3BNG3;H0YE27	40S ribosomal protein S2	RPS2	sp|P15880|RS2_HUMAN 40S ribosomal protein S2 OS=Homo sapiens OX=9606 GN=RPS2 PE=1 SV=2;tr|H0YEN5|H0YEN5_HUMAN 40S ribosomal protein S2 (Fragment) OS=Homo sapiens OX=9606 GN=RPS2 PE=1 SV=1;tr|I3L404|I3L404_HUMAN 40S ribosomal protein S2 (Fragment) OS=Homo s	9	21	2	14	3	19	2	19	31.324	293	0	114.99	9.9	55.6	11.6	62.5	7.8	63.1	1650800	2168500000	7648500	4180800000	2807600	5926400000	4.03563e+06	4091900000	1013.94	9.98576	596	183;281;755;916;1972;2032;2238;2518;3170;3171;3656;3657;4354;5084;5394;5395;6956;7562;7715;8518;9176	True;True;True;True;True;True;True;True;True;True;True;True;True;True;True;True;True;True;True;True;True	199;300;301;838;1017;2185;2254;2478;2787;3493;3494;4012;4013;4771;4772;4773;5558;5559;5906;5907;5908;7942;8605;8775;9686;10418	627;628;629;630;631;632;951;952;953;954;955;956;957;958;959;960;961;962;2870;2871;2872;3415;3416;7389;7390;7391;7392;7393;7394;7395;7396;7397;7643;7644;8381;8382;9554;9555;9556;9557;9558;9559;12068;12069;12070;12071;12072;13993;13994;13995;13996;13997;13998;13999;14000;16810;16811;16812;16813;16814;16815;16816;19641;19642;19643;19644;20827;20828;20829;20830;20831;27412;27413;29706;29707;29708;297…	540;541;542;543;544;545;807;808;809;810;811;812;813;814;815;2452;2453;2454;2914;6330;6331;6332;6333;6334;6335;6546;6547;7265;8378;8379;8380;10553;10554;10555;10556;12222;12223;12224;12225;12226;12227;14623;14624;14625;14626;14627;17074;17075;17076;17077;17078;17079;17080;18095;18096;18097;18098;18099;23832;23833;25743;25744;25745;25746;25747;25748;25749;25750;25751;25752;26250;26251;26252;26253;2…	541;813;2452;2914;6332;6547;7265;8379;10554;10556;12226;12227;14623;17075;18095;18097;23833;25750;26255;29160;31500	217	41;42	434;435;436	134	215;216	61;215;216
P38919;I3L3H2;J3QQP0;E9PBH4;F8WE11	Eukaryotic initiation factor 4A-III;Eukaryotic initiation factor 4A-III, N-terminally processed	EIF4A3	sp|P38919|IF4A3_HUMAN Eukaryotic initiation factor 4A-III OS=Homo sapiens OX=9606 GN=EIF4A3 PE=1 SV=4;tr|I3L3H2|I3L3H2_HUMAN RNA helicase OS=Homo sapiens OX=9606 GN=EIF4A3 PE=1 SV=2	5	25	0	23	1	24	2	20	46.871	411	0	300.75	0	45.3	3.4	51.1	5.1	43.6		2155100000	1435900	2528700000	729490	3073500000	1082695	2.58577e+09	2388.27	11.2217	646	784;1000;1378;1477;1774;1933;2022;2291;2635;2825;2877;3080;3190;4253;4323;4488;4699;5071;5739;6456;6874;6987;8031;8629;8949	True;True;True;True;True;True;True;True;True;True;True;True;True;True;True;True;True;True;True;True;True;True;True;True;True	869;1115;1540;1645;1970;2141;2243;2537;2912;3119;3172;3173;3395;3514;4666;4740;4916;5145;5545;6346;6347;6348;7248;7249;7855;7974;9121;9806;10154	2964;2965;2966;3731;3732;5189;5190;5191;5527;6693;6694;6695;7226;7227;7228;7611;7612;7613;7614;8585;8586;10062;10063;10064;10065;10066;10067;10825;10826;10827;10828;10829;10830;11023;11024;11025;11026;11027;11028;11029;11738;11739;11740;11741;11742;11743;12139;12140;12141;16394;16395;16396;16672;16673;16674;16675;16676;16677;16678;16679;16680;17328;17329;17330;17331;18081;18082;18083;18084;18085;…	2534;2535;2536;3191;4442;4732;5742;5743;5744;5745;6192;6193;6194;6521;6522;6523;7437;8823;8824;8825;8826;8827;8828;9487;9488;9489;9490;9491;9492;9493;9494;9649;9650;9651;9652;9653;9654;9655;10261;10262;10263;10613;10614;14270;14271;14272;14519;14520;14521;14522;14523;14524;14525;14526;15069;15070;15071;15695;15696;15697;15698;15699;15700;17041;19212;19213;19214;19215;19216;19217;19218;21901;21902…	2536;3191;4442;4732;5743;6194;6522;7437;8827;9488;9649;10261;10613;14271;14525;15070;15700;17041;19217;21902;23538;23918;27349;29549;30629			526;527;528;529;530;531;532			7;23;183;192;233;307;311
A8MXP9;P43243;A0A0R4J2E8;D6REM6;D6R991;H0Y8T4;B3KM87;D6RBK5;D6RIA2;D6RE02;D6RBI2;D6R8Z5;D6REK4;D6RCM3;D6RAY2;D6RAM9;A0A1B0GX04;D6RBS2;D6R9F3;D6RB45	Matrin-3	MATR3	tr|A8MXP9|A8MXP9_HUMAN Matrin-3 OS=Homo sapiens OX=9606 GN=MATR3 PE=1 SV=1;sp|P43243|MATR3_HUMAN Matrin-3 OS=Homo sapiens OX=9606 GN=MATR3 PE=1 SV=2;tr|A0A0R4J2E8|A0A0R4J2E8_HUMAN Matrin-3 OS=Homo sapiens OX=9606 GN=MATR3 PE=1 SV=1;tr|D6REM6|D6REM6_HUMAN M	20	41	0	37	4	40	1	35	99.966	895	0	323.31	0	43.8	7.2	47	1.6	41.1		2153300000	2165600	2475200000	1438900	2811800000	1802250	2480100000	1376.11	10.4264	217	545;932;993;996;1148;1149;1307;1914;2082;2149;2486;2519;2778;2962;3003;3016;3017;3037;3667;3761;3860;3861;4047;4615;4648;5645;6201;7119;7135;7218;7219;7352;7380;7717;7726;7727;8080;8837;9254;9587;9611	True;True;True;True;True;True;True;True;True;True;True;True;True;True;True;True;True;True;True;True;True;True;True;True;True;True;True;True;True;True;True;True;True;True;True;True;True;True;True;True;True	599;1033;1107;1110;1276;1277;1463;2121;2307;2308;2380;2753;2788;3071;3265;3266;3309;3322;3323;3346;4026;4130;4237;4238;4239;4448;5051;5087;6192;6929;8122;8140;8226;8227;8373;8402;8777;8786;8787;9178;10034;10505;10506;10891;10916	2045;2046;2047;3464;3715;3719;3720;3721;4283;4284;4285;4286;4287;4288;4289;4290;4291;4292;4293;4902;4903;4904;4905;4906;4907;7139;7140;7141;7781;7782;7783;7784;7785;7786;7787;7788;7789;7790;7791;8028;8029;8030;9436;9437;9438;9439;9440;9441;9442;9560;9561;9562;9563;9564;9565;9566;10631;10632;10633;11320;11321;11322;11323;11324;11325;11326;11327;11328;11329;11330;11331;11332;11470;11471;11472;11513…	1728;1729;2955;3177;3181;3182;3183;3664;3665;3666;3667;3668;3669;3670;3671;3672;3673;3674;4191;4192;4193;4194;4195;4196;6112;6666;6667;6668;6669;6670;6671;6672;6673;6674;6675;6934;6935;8277;8278;8279;8280;8281;8282;8283;8284;8381;8382;8383;8384;8385;8386;8387;9321;9896;9897;9898;9899;9900;9901;9902;9903;9904;9905;10022;10023;10024;10060;10061;10062;10063;10064;10065;10066;10067;10134;10135;10136;…	1729;2955;3177;3181;3668;3671;4196;6112;6673;6934;8280;8381;9321;9898;10023;10064;10066;10137;12256;12620;12948;12949;13609;15441;15549;18824;21035;24345;24405;24622;24626;25068;25132;26262;26288;26290;27499;30283;31761;32905;32986	81;82		181;182;183;184;185;186;187	311;380		56;60;217;403;441;529;539
P26599;A0A0U1RRM4;A6NLN1;A0A7I2V621;A0A0D9SF20;A0A7I2V4H6;A0A6Q8PEX4;K7EKJ7;K7EK45;A0A087WUW5;K7ES59;A0A087WU68;K7ELW5	Polypyrimidine tract-binding protein 1	PTBP1	sp|P26599|PTBP1_HUMAN Polypyrimidine tract-binding protein 1 OS=Homo sapiens OX=9606 GN=PTBP1 PE=1 SV=1;tr|A0A0U1RRM4|A0A0U1RRM4_HUMAN Polypyrimidine tract-binding protein 1 OS=Homo sapiens OX=9606 GN=PTBP1 PE=1 SV=1;tr|A6NLN1|A6NLN1_HUMAN Polypyrimidine t	13	25	1	22	3	22	3	21	57.221	531	0	290.73	4.3	60.6	10.2	59.9	10.2	51.8	169740	2033600000	1706700	2935100000	875380	3091700000	917273	2686800000	2929.12	11.5162	623	630;1419;1649;1650;1805;1867;2841;3065;3421;3494;3746;4041;4358;4882;5233;5397;5503;5625;5637;5638;5885;6089;6122;8925;9220	True;True;True;True;True;True;True;True;True;True;True;True;True;True;True;True;True;True;True;True;True;True;True;True;True	697;1584;1835;1836;2003;2067;3135;3376;3377;3761;3843;3844;4113;4440;4777;5345;5730;5910;6024;6160;6161;6179;6180;6181;6543;6793;6794;6832;6833;10128;10129;10471	2397;5340;5341;5342;5343;5344;5345;6227;6228;6229;6230;6231;6232;6233;6792;6793;6794;6795;6796;6797;6980;10887;11679;11680;11681;11682;11683;11684;11685;13056;13057;13058;13391;13392;13393;13394;13395;13396;13397;13398;13399;13400;13401;13402;13403;13404;13405;13406;13407;14380;14381;15602;16830;16831;16832;16833;16834;16835;16836;16837;16838;16839;18863;18864;18865;20230;20231;20232;20833;20834;…	2044;4569;4570;4571;4572;4573;4574;5331;5332;5333;5334;5335;5336;5337;5829;5830;5831;5832;5833;5987;9532;10211;10212;10213;10214;10215;10216;10217;10218;11412;11413;11414;11700;11701;11702;11703;11704;11705;11706;11707;11708;11709;11710;11711;11712;12556;12557;13586;14637;14638;14639;14640;14641;14642;14643;16412;16413;16414;17580;17581;17582;18101;18102;18103;18378;18379;18745;18746;18788;18789;…	2044;4574;5331;5335;5832;5987;9532;10217;11412;11708;12557;13586;14638;16413;17581;18102;18379;18745;18788;18793;19787;20595;20720;30566;31668	243;244;245;246;247;248;249		493;494;495;496;497;498;499	102;108;132;219;220;336;477		1;175;177;381;391;493;498
P48634	Protein PRRC2A	PRRC2A	sp|P48634|PRC2A_HUMAN Protein PRRC2A OS=Homo sapiens OX=9606 GN=PRRC2A PE=1 SV=3	1	79	0	71	3	74	0	66	228.86	2157	0	323.31	0	47.1	1.9	48	0	45.4		1999200000	6645000	2235200000		2412400000	6645000	2215600000	333.424	8.38121	668	208;216;226;229;330;779;828;1037;1297;1346;1404;1524;1645;1662;1846;1941;1949;1957;1960;2021;2187;2318;2389;2522;2698;2708;2719;2804;2948;2968;2980;3058;3111;3209;3210;3340;3368;4197;4239;4404;4449;4636;4637;4687;4933;4951;4952;5101;5528;5575;5753;6010;6319;6495;6693;6718;6744;6783;6919;6936;7033;7075;7263;7292;7293;7326;7354;7361;7564;7674;7749;7777;7788;7970;8038;8618;8974;9041;9647	True;True;True;True;True;True;True;True;True;True;True;True;True;True;True;True;True;True;True;True;True;True;True;True;True;True;True;True;True;True;True;True;True;True;True;False;True;True;True;True;True;True;True;True;True;True;True;True;True;True;False;True;True;True;True;True;True;True;True;True;False;True;True;True;True;True;True;True;True;True;True;True;True;True;True;True;True;True;True	224;233;243;246;355;864;921;922;1156;1452;1504;1567;1700;1831;1849;2045;2152;2162;2170;2173;2241;2242;2420;2567;2640;2791;2981;2993;3005;3098;3251;3272;3284;3369;3428;3535;3536;3675;3706;4606;4651;4825;4873;5075;5076;5131;5398;5418;5419;5576;6050;6104;6375;6376;6699;7057;7305;7306;7591;7623;7664;7722;7902;7919;8029;8030;8073;8273;8307;8308;8344;8345;8375;8382;8607;8727;8811;8839;8850;9053;9130;97…	705;706;739;740;741;742;743;744;745;774;775;776;777;778;788;789;1161;1162;1163;2950;3122;3123;3124;3125;3126;3872;3873;3874;3875;3876;3877;4876;4877;4878;5052;5053;5054;5268;5269;5270;5744;5745;5746;6213;6214;6215;6276;6277;6278;6279;6280;6281;6914;6915;6916;7265;7266;7267;7268;7294;7295;7296;7336;7337;7338;7339;7340;7348;7349;7350;7599;7600;7601;7602;7603;7604;7605;7606;7607;7608;7609;7610;8164;…	607;629;630;631;632;633;661;662;663;673;674;971;972;973;2520;2667;2668;2669;2670;2671;3302;3303;3304;3305;4172;4173;4316;4317;4318;4508;4509;4510;4511;4915;4916;4917;5318;5319;5320;5377;5378;5379;5380;5381;5382;5383;5384;5928;5929;5930;6227;6228;6229;6252;6253;6283;6284;6285;6294;6295;6296;6509;6510;6511;6512;6513;6514;6515;6516;6517;6518;6519;6520;7066;7067;7068;7531;7532;7533;7534;7535;7536;753…	607;630;662;674;972;2520;2670;3305;4172;4317;4511;4916;5320;5380;5930;6228;6253;6284;6295;6510;7068;7531;7895;8393;9035;9067;9105;9404;9857;9916;9953;10199;10334;10660;10665;11095;11225;14096;14227;14775;14948;15515;15517;15659;16581;16641;16644;17128;18460;18606;19295;20286;21373;22047;22815;22913;23025;23177;23691;23759;24100;24216;24751;24865;24868;24985;25072;25086;25761;26083;26359;26461;264…	264;265		246;548;549;550;551	844;1000		56;1368;1392;1539;1907
Q9UQ35;I3L4D8;I3L182;I3L1I8;A0A087X1W1;I3L1C0;I3L4U6;I3L0N7;I3L3Q8	Serine/arginine repetitive matrix protein 2	SRRM2	sp|Q9UQ35|SRRM2_HUMAN Serine/arginine repetitive matrix protein 2 OS=Homo sapiens OX=9606 GN=SRRM2 PE=1 SV=2	9	57	0	51	0	53	2	50	299.61	2752	0	323.31	0	25.3	0	25.3	0.7	24.4		1958900000		1717100000	8645900	2488700000	8645900	2054900000	237.673	7.89284	1174	40;41;319;513;514;673;1124;1578;1653;1842;1843;1885;2345;2385;2554;2558;3301;3497;3884;5626;5769;6672;6764;6765;6921;7074;7118;7165;7195;7220;7289;7430;7517;7608;7614;7681;7706;7712;7806;7853;7855;7961;7996;8023;8035;8173;8315;8316;8319;8339;8344;8345;8352;8397;8399;8408;9069	True;True;True;True;True;True;True;True;True;True;True;True;True;True;True;True;True;True;True;True;True;True;True;True;True;True;True;True;True;True;True;True;True;True;True;True;True;True;True;True;True;True;True;True;True;True;True;True;True;True;True;True;True;True;True;True;True	43;44;344;563;564;744;1245;1759;1839;2041;2042;2089;2594;2636;2823;2827;3630;3847;3848;4264;4265;6162;6163;6399;7558;7559;7692;7693;7694;7904;8072;8121;8171;8203;8228;8304;8454;8558;8656;8662;8734;8766;8772;8868;8923;8925;9042;9083;9111;9125;9126;9285;9448;9449;9452;9453;9476;9481;9482;9483;9490;9544;9546;9555;10299	120;121;122;123;124;125;1123;1124;1125;1940;1941;1942;1943;1944;1945;2547;2548;4162;4163;4164;4165;4166;4167;5973;5974;5975;5976;5977;5978;6238;6239;6240;6241;6242;6243;6906;6907;6908;6909;7050;7051;7052;8756;8757;8999;9000;9704;9705;9706;9707;9708;9718;9719;9720;12516;12517;12518;13415;13416;13417;13418;13419;14950;14951;14952;14953;14954;14955;21606;21607;21608;21609;21610;21611;22326;22327;223…	109;110;111;112;113;114;938;939;1639;1640;2179;3557;3558;3559;3560;3561;3562;3563;5108;5109;5110;5111;5112;5113;5114;5115;5342;5343;5344;5922;5923;6039;6040;6041;7609;7610;7881;7882;8495;8496;8505;8506;8507;8508;10948;10949;10950;11717;11718;11719;11720;11721;13058;13059;13060;13061;13062;13063;18747;18748;18749;18750;18751;19353;19354;22726;22727;22728;22729;23090;23091;23092;23093;23094;23095;2…	111;113;939;1639;1640;2179;3562;5110;5344;5922;5923;6041;7610;7882;8496;8507;10950;11721;13061;18751;19353;22727;23092;23096;23702;24210;24341;24500;24564;24629;24859;25277;25575;25910;25923;26102;26228;26245;26544;26729;26734;27112;27243;27313;27356;27835;28431;28433;28443;28508;28523;28529;28549;28716;28718;28740;31103			982;983;984;985;986;987;988;989;990;991;992;993			1126;1396;2135;2146;2156;2157;2199;2208;2218;2240;2268;2371
P60842;J3KT12;J3QS69;J3KSZ0;J3KTB5;J3QL43;J3KTN0;J3QR64;J3QLN6;J3QKZ9;J3KS25;J3QL52;J3KS93;E7EMV8	Eukaryotic initiation factor 4A-I	EIF4A1	sp|P60842|IF4A1_HUMAN Eukaryotic initiation factor 4A-I OS=Homo sapiens OX=9606 GN=EIF4A1 PE=1 SV=1;tr|J3KT12|J3KT12_HUMAN RNA helicase OS=Homo sapiens OX=9606 GN=EIF4A1 PE=1 SV=1;tr|J3QS69|J3QS69_HUMAN RNA helicase (Fragment) OS=Homo sapiens OX=9606 GN=EI	14	25	0	22	0	23	2	24	46.153	406	0	142.94	0	51	0	56.7	5.4	58.4		1957300000		2360200000	1367900	3058900000	1367900	2458800000	1797.5	10.8118	700	780;1028;1029;1260;1563;1771;2634;2780;2825;3192;3266;3848;4180;4255;4488;5196;5197;5311;5672;6473;6987;8629;8697;8950;9265	True;True;True;True;True;True;True;True;False;True;True;True;True;True;False;True;True;True;True;True;False;False;True;True;True	865;1145;1146;1410;1741;1966;2911;3073;3119;3516;3517;3594;4222;4589;4668;4669;4916;5689;5690;5691;5692;5815;5816;6233;6234;6235;7272;7273;7974;9806;9879;9880;10155;10517;10518	2951;2952;2953;3843;3844;3845;3846;3847;3848;3849;4712;4713;5901;5902;5903;6676;6677;6678;10056;10057;10058;10059;10060;10061;10641;10642;10643;10644;10645;10646;10825;10826;10827;10828;10829;10830;12148;12149;12150;12151;12152;12153;12154;12155;12156;12157;12158;12391;12392;12393;12394;12395;12396;12397;14813;14814;14815;16121;16122;16123;16124;16406;16407;16408;16409;16410;16411;16412;16413;164…	2521;2522;2523;3276;3277;3278;3279;3280;4030;4031;5044;5045;5046;5729;8819;8820;8821;8822;9328;9329;9330;9331;9332;9333;9334;9335;9336;9487;9488;9489;9490;9491;9492;9493;9494;10620;10621;10622;10623;10624;10625;10626;10828;10829;10830;10831;10832;10833;10834;12914;12915;12916;14033;14034;14035;14282;14283;14284;14285;14286;14287;14288;14289;14290;14291;14292;15069;15070;15071;17485;17486;17487;17…	2521;3276;3279;4031;5044;5729;8822;9330;9488;10626;10830;12914;14035;14292;15070;17485;17492;17845;18927;21958;23918;29549;29754;30636;31790			622;623;624;625;626;627;628;629;630;631			121;127;149;165;178;187;216;302;306;375
P61978;S4R359;S4R457	Heterogeneous nuclear ribonucleoprotein K	HNRNPK	sp|P61978|HNRPK_HUMAN Heterogeneous nuclear ribonucleoprotein K OS=Homo sapiens OX=9606 GN=HNRNPK PE=1 SV=1	3	26	3	24	6	25	6	24	50.976	463	0	323.31	8.4	61.8	18.4	64.4	21.6	61.6	4001900	1883400000	4867200	3518900000	4374100	4494300000	4414400	3.29887e+09	747.297	9.54554	710	525;667;1145;2667;2668;3109;3156;3157;3315;3535;3536;3722;3732;3741;3839;3840;4277;4792;5060;5656;6033;6196;7046;7775;8073;9261	True;True;True;True;True;True;True;True;True;True;True;True;True;True;True;True;True;True;True;True;True;True;True;True;True;True	575;738;1273;2945;2946;3426;3479;3480;3650;3887;3888;4086;4096;4097;4106;4107;4213;4214;4693;5241;5534;6208;6209;6722;6923;6924;8043;8044;8837;9170;9171;10513	1975;1976;1977;2526;2527;2528;4275;4276;10164;10165;10166;10167;10168;10169;10170;10171;10172;11822;11823;11824;11825;12000;12001;12002;12003;12004;12005;12006;12007;12008;12009;12596;12597;12598;12599;12600;12601;12602;13540;13541;13542;13543;13544;13545;13546;13547;13548;13549;14254;14255;14256;14257;14258;14259;14260;14261;14262;14263;14264;14265;14266;14267;14268;14311;14312;14313;14314;14315…	1665;1666;1667;1668;2160;2161;3659;8906;8907;8908;8909;8910;8911;8912;8913;8914;10326;10327;10328;10490;10491;10492;10493;10494;10495;10496;10497;10498;11019;11020;11021;11022;11023;11024;11817;11818;11819;11820;11821;11822;11823;11824;11825;11826;12436;12437;12438;12439;12440;12441;12442;12443;12444;12445;12446;12447;12448;12449;12450;12486;12487;12488;12489;12490;12491;12492;12493;12494;12495;1…	1668;2160;3659;8906;8911;10327;10494;10498;11022;11819;11825;12441;12489;12532;12879;12884;14378;16031;17002;18871;20342;21023;24134;26453;27481;31780	290;291;522;523		641;642;643;644	16;113;122;453		1;27;42;321
Q16629;A0A0B4J1Z1;C9JAB2;F8WEA1;H7BZZ6	Serine/arginine-rich splicing factor 7	SRSF7	sp|Q16629|SRSF7_HUMAN Serine/arginine-rich splicing factor 7 OS=Homo sapiens OX=9606 GN=SRSF7 PE=1 SV=1;tr|A0A0B4J1Z1|A0A0B4J1Z1_HUMAN Serine/arginine-rich-splicing factor 7 OS=Homo sapiens OX=9606 GN=SRSF7 PE=1 SV=1;tr|C9JAB2|C9JAB2_HUMAN Serine/arginine-	5	13	0	12	0	12	0	12	27.366	238	0	116.92	0	38.2	0	38.2	0	38.2		1848600000		2122600000		2784600000		2.25193e+09			861	279;2148;2764;6108;6110;7058;7059;7768;8660;9140;9320;9321;9416	True;True;True;True;True;True;True;True;True;True;True;True;True	298;2379;3056;6814;6816;8056;8057;8830;9839;9840;10375;10376;10581;10582;10698	945;946;947;948;8025;8026;8027;10575;10576;10577;10578;10579;10580;23786;23787;23788;23789;23799;23800;23801;23802;23803;23804;27825;27826;27827;27828;27829;30467;30468;30469;30470;30471;30472;34082;34083;34084;34085;34086;34087;34088;36018;36019;36020;36021;36022;36023;36024;36765;36766;36767;36768;36769;36770;36771;36772;36773;37197	800;801;802;803;804;6932;6933;9280;9281;9282;9283;9284;9285;20648;20649;20650;20651;20652;20666;20667;20668;20669;20670;20671;20672;20673;24164;24165;24166;26433;26434;26435;26436;26437;29650;29651;29652;31359;31360;31361;31362;31363;31364;31365;31991;31992;31993;31994;31995;31996;31997;31998;31999;32336	803;6932;9285;20650;20666;24164;24166;26436;29651;31361;31992;31997;32336			792			85
A0A7I2V428;C9JLB1;A0A7I2V3F3;H7BY16;P19338;A0A7I2V5M5;A0A7I2V2U7;A0A7I2V349;A0A7I2V506;A0A7I2V699;A0A7I2V2S8	Nucleolin	NCL	tr|A0A7I2V428|A0A7I2V428_HUMAN Nucleolin OS=Homo sapiens OX=9606 GN=NCL PE=4 SV=1;tr|C9JLB1|C9JLB1_HUMAN Nucleolin OS=Homo sapiens OX=9606 GN=NCL PE=1 SV=2;tr|A0A7I2V3F3|A0A7I2V3F3_HUMAN Nucleolin OS=Homo sapiens OX=9606 GN=NCL PE=4 SV=1;tr|H7BY16|H7BY16_H	11	35	2	34	1	34	2	31	74.739	689	0	323.31	3	40.8	1	40.8	3.5	39	138060000	1845700000	1130700	1827200000	150910	1940500000	4.64472e+07	1.87113e+09	40.2852	5.33218	185	406;533;534;756;1474;1974;2047;2219;2605;2771;2772;2926;2927;3253;3254;4090;4213;4441;4487;4526;4527;4720;5833;6572;7505;7525;7529;8075;8140;8280;8582;8583;8648;8703;9222	True;True;True;True;True;True;True;True;True;True;True;True;True;True;True;True;True;True;True;True;True;True;True;True;True;True;True;True;True;True;True;True;True;True;True	439;583;584;839;840;1642;2187;2270;2457;2877;2878;3063;3064;3226;3227;3581;3582;4495;4624;4863;4915;4956;4957;5166;6482;7417;7418;8544;8567;8572;9173;9248;9405;9753;9754;9825;9887;10473	1462;1463;2000;2001;2002;2003;2004;2005;2873;2874;2875;2876;2877;2878;2879;2880;2881;2882;2883;2884;5516;5517;5518;5519;5520;7400;7401;7402;7685;7686;7687;7688;8319;8320;8321;8322;9920;9921;9922;9923;9924;9925;9926;10610;10611;11196;11197;11198;11199;11200;11201;11202;11203;11204;11205;11206;12332;12333;12334;12335;12336;12337;12338;15805;15806;15807;16237;16238;16239;16240;16241;16242;17136;1713…	1229;1690;1691;1692;1693;1694;2455;2456;2457;2458;2459;2460;2461;2462;2463;2464;4721;4722;4723;4724;4725;6337;6583;6584;6585;7213;7214;7215;8688;8689;8690;8691;8692;9301;9302;9789;9790;9791;9792;9793;9794;9795;9796;9797;9798;10772;10773;10774;10775;10776;13770;14137;14138;14139;14140;14141;14142;14909;14910;14911;14912;14913;14914;14915;15067;15068;15190;15191;15192;15193;15194;15195;15748;15749;…	1229;1690;1694;2459;4722;6337;6585;7214;8691;9301;9302;9791;9798;10774;10775;13770;14142;14914;15067;15190;15195;15749;19589;22355;25533;25610;25634;27489;27705;28296;29363;29365;29604;29798;31681	48;49		89	519;618		630
C9J9K3;A0A0C4DG17;P08865;F8WD59	40S ribosomal protein SA	RPSA	tr|C9J9K3|C9J9K3_HUMAN 40S ribosomal protein SA (Fragment) OS=Homo sapiens OX=9606 GN=RPSA PE=1 SV=8;tr|A0A0C4DG17|A0A0C4DG17_HUMAN 40S ribosomal protein SA OS=Homo sapiens OX=9606 GN=RPSA PE=1 SV=1;sp|P08865|RSSA_HUMAN 40S ribosomal protein SA OS=Homo sap	4	17	0	17	1	15	1	15	29.404	263	0	178.41	0	68.1	6.5	57	6.5	62.7		1810600000	257690	1358000000	523130	1868000000	390410	1.67887e+09	4300.27	12.0702	83	143;420;836;1238;1670;2104;2248;2249;2415;2416;4457;4458;5141;7248;7373;7374;9666	True;True;True;True;True;True;True;True;True;True;True;True;True;True;True;True;True	156;456;930;1385;1857;2331;2488;2489;2490;2491;2673;2674;2675;4881;4882;4883;5619;8258;8394;8395;8396;10973	501;502;503;504;505;1516;1517;1518;1519;1520;1521;1522;1523;3148;3149;3150;4654;4655;6313;7852;7853;7854;8406;8407;8408;8409;8410;8411;8412;8413;8414;8415;9165;9166;9167;9168;9169;9170;9171;17211;17212;17213;17214;17215;17216;17217;17218;17219;17220;17221;19863;19864;19865;28481;28482;28483;28957;28958;28959;28960;28961;28962;28963;28964;28965;28966;28967;28968;38132;38133;38134	432;433;434;435;436;437;1270;1271;1272;1273;1274;1275;1276;1277;2689;2690;3977;3978;3979;5414;6726;6727;6728;7285;7286;7287;7288;7289;7290;8024;8025;8026;8027;8028;8029;8030;8031;14970;14971;14972;14973;14974;14975;14976;14977;14978;17270;17271;17272;24703;24704;24705;25109;25110;25111;25112;25113;25114;25115;25116;25117;33157;33158;33159	436;1270;2689;3979;5414;6728;7285;7288;8028;8030;14972;14978;17271;24704;25109;25116;33159	17		31;32;33	110		10;34;198
P62249;M0R210;M0R3H0;M0R1M5;Q6IPX4;M0QX76	40S ribosomal protein S16	RPS16	sp|P62249|RS16_HUMAN 40S ribosomal protein S16 OS=Homo sapiens OX=9606 GN=RPS16 PE=1 SV=2;tr|M0R210|M0R210_HUMAN 40S ribosomal protein S16 OS=Homo sapiens OX=9606 GN=RPS16 PE=1 SV=1;tr|M0R3H0|M0R3H0_HUMAN 40S ribosomal protein S16 OS=Homo sapiens OX=9606 G	6	15	1	14	4	13	4	11	16.445	146	0	53.019	7.5	65.1	28.1	63.7	29.5	53.4	1671100	1742500000	6827600	2796300000	3897400	2469700000	4.13203e+06	2.33617e+09	565.379	9.14308	715	535;1096;1693;2113;2694;3020;4188;4210;5037;5038;6310;6341;8259;8879;9031	True;True;True;True;True;True;True;True;True;True;True;True;True;True;True	585;1216;1880;2341;2977;3326;4597;4621;5511;5512;7048;7082;9381;10080;10254;10255;10256	2006;2007;2008;2009;4066;4067;6382;6383;6384;6385;7881;7882;10279;10280;10281;10282;10283;10284;11528;11529;11530;11531;11532;16157;16158;16159;16231;16232;16233;19467;19468;19469;19470;19471;24580;24675;24676;24677;24678;24679;24680;32458;32459;32460;32461;34933;34934;34935;34936;34937;34938;34939;34940;34941;34942;35568;35569;35570;35571;35572;35573;35574;35575;35576;35577;35578;35579;35580;355…	1695;1696;1697;3469;5477;5478;5479;6757;6758;9016;9017;9018;9019;9020;9021;10073;10074;10075;14068;14069;14133;14134;16939;16940;21354;21434;21435;21436;21437;21438;21439;28183;30412;30413;30414;30415;30416;30417;30418;30419;30977;30978;30979;30980;30981;30982;30983;30984;30985;30986;30987	1696;3469;5479;6758;9018;10073;14068;14133;16939;16940;21354;21437;28183;30418;30981	297		650	35		41
P62263;A0A2R8Y811;E5RH77	40S ribosomal protein S14	RPS14	sp|P62263|RS14_HUMAN 40S ribosomal protein S14 OS=Homo sapiens OX=9606 GN=RPS14 PE=1 SV=3;tr|A0A2R8Y811|A0A2R8Y811_HUMAN 40S ribosomal protein S14 (Fragment) OS=Homo sapiens OX=9606 GN=RPS14 PE=1 SV=1;tr|E5RH77|E5RH77_HUMAN 40S ribosomal protein S14 OS=Hom	3	11	2	9	2	11	3	11	16.273	151	0	107.21	15.9	67.5	16.6	70.2	17.9	70.2	4664700	1704700000	5822200	1050200000	5827200	2292900000	5.43803e+06	1682600000	309.413	8.27339	130	162;919;1797;3564;3565;3674;3675;4182;8233;8327;8873	True;True;True;True;True;True;True;True;True;True;True	176;177;1020;1995;3916;3917;4033;4034;4591;9351;9461;9462;10073;10074	568;569;570;571;572;573;574;3421;3422;3423;3424;6765;6766;6767;13646;13647;13648;13649;13650;13651;13652;13653;13654;13655;13656;13657;13658;13659;14064;14065;14066;14067;14068;14069;14070;14071;14072;14073;14074;16131;16132;16133;16134;16135;32351;32352;32353;32354;32355;32356;32773;32774;32775;32776;32777;32778;32779;32780;34908;34909;34910;34911;34912;34913	483;484;485;486;487;488;489;490;2917;2918;2919;2920;5810;5811;5812;11913;11914;11915;11916;11917;11918;11919;11920;11921;11922;11923;11924;12276;12277;12278;12279;12280;12281;12282;12283;14044;14045;14046;14047;14048;28080;28081;28082;28083;28468;28469;28470;28471;28472;28473;28474;30390;30391;30392;30393;30394	489;2920;5812;11915;11922;12279;12283;14048;28082;28471;30394			64			75
O75822;H0YLP3;H0YGJ7	Eukaryotic translation initiation factor 3 subunit J	EIF3J	sp|O75822|EIF3J_HUMAN Eukaryotic translation initiation factor 3 subunit J OS=Homo sapiens OX=9606 GN=EIF3J PE=1 SV=2	3	22	0	21	0	21	0	20	29.062	258	0	223.24	0	56.2	0	53.1	0	56.2		1702600000		2031700000		2447100000		2.06047e+09			533	3;4;989;1131;1362;2007;3239;4045;4257;4305;4363;4364;4709;4710;4711;5283;5284;7001;7002;7635;8994;8995	True;True;True;True;True;True;True;True;True;True;True;True;True;True;True;True;True;True;True;True;True;True	3;4;5;1103;1253;1521;2224;3567;4446;4671;4721;4782;4783;5155;5156;5157;5786;5787;7989;7990;8683;10204;10205	9;10;11;12;13;14;15;16;17;18;19;20;21;22;23;24;25;26;27;28;3705;3706;4186;4187;4188;5125;5126;5127;5128;5129;7544;7545;7546;7547;7548;12289;12290;12291;15624;15625;15626;16420;16421;16422;16423;16424;16425;16599;16600;16601;16850;16851;16852;16853;16854;16855;16856;18111;18112;18113;18114;18115;18116;18117;18118;18119;18120;18121;18122;20416;20417;20418;20419;20420;27577;27578;27579;27580;27581;2…	8;9;10;11;12;13;14;15;16;17;18;19;20;21;22;23;24;25;26;27;3166;3167;3168;3582;3583;4382;4383;4384;6459;6460;6461;6462;6463;10736;10737;10738;13602;13603;13604;14296;14297;14298;14455;14456;14457;14654;14655;14656;14657;14658;14659;14660;15721;15722;15723;15724;15725;15726;15727;15728;15729;15730;15731;15732;17746;17747;17748;17749;17750;17751;23969;23970;23971;23972;23973;23974;23975;23976;23977;…	11;27;3167;3583;4383;6462;10736;13603;14296;14457;14659;14660;15723;15724;15732;17748;17751;23971;23979;25979;30793;30799		96	381		14	148
B4DY09;Q12905;X6R6Z1;A0A0A0MRL0	Interleukin enhancer-binding factor 2	ILF2	tr|B4DY09|B4DY09_HUMAN Interleukin enhancer-binding factor 2 OS=Homo sapiens OX=9606 GN=ILF2 PE=1 SV=1;sp|Q12905|ILF2_HUMAN Interleukin enhancer-binding factor 2 OS=Homo sapiens OX=9606 GN=ILF2 PE=1 SV=2	4	24	0	21	0	23	1	21	38.91	352	0	271.1	0	66.8	0	80.7	6.5	67.6		1654300000		1851900000	167910	2188700000	167910	1898300000	11305.5	13.4647	236	638;1625;3179;3798;3804;3805;3824;3837;3838;3875;4251;4280;4320;4681;6129;6683;6684;6870;7043;8812;8889;8890;8982;9327	True;True;True;True;True;True;True;True;True;True;True;True;True;True;True;True;True;True;True;True;True;True;True;True	707;708;1811;3502;3503;4169;4176;4177;4198;4211;4212;4254;4664;4696;4737;5125;6841;7573;7574;7575;7576;7851;8040;10004;10090;10091;10190;10589;10590	2425;2426;2427;2428;6152;6153;12095;12096;12097;12098;12099;12100;12101;12102;12103;14617;14618;14619;14620;14621;14622;14623;14624;14625;14642;14643;14644;14645;14646;14647;14714;14715;14716;14762;14763;14764;14765;14766;14767;14768;14769;14770;14914;14915;14916;14917;14918;14919;14920;16388;16517;16518;16519;16661;16662;16663;16664;16665;16666;18020;18021;23870;23871;23872;23873;23874;23875;261…	2070;2071;2072;2073;5262;5263;10571;10572;10573;10574;10575;10576;10577;10578;12739;12740;12741;12742;12743;12744;12745;12746;12747;12758;12759;12760;12761;12762;12763;12764;12765;12766;12767;12768;12769;12770;12771;12772;12829;12830;12831;12832;12833;12834;12835;12836;12872;12873;12874;12875;12876;12877;13025;13026;13027;13028;13029;13030;13031;13032;13033;13034;14266;14384;14385;14386;14387;143…	2072;5263;10575;12741;12759;12772;12832;12872;12876;13030;14266;14388;14510;15646;20742;22767;22774;23530;24123;30191;30451;30460;30762;32017			204;205;206;207;208			75;119;264;271;348
P62753;A2A3R5;A2A3R7	40S ribosomal protein S6	RPS6	sp|P62753|RS6_HUMAN 40S ribosomal protein S6 OS=Homo sapiens OX=9606 GN=RPS6 PE=1 SV=1;tr|A2A3R5|A2A3R5_HUMAN 40S ribosomal protein S6 OS=Homo sapiens OX=9606 GN=RPS6 PE=1 SV=1	3	18	1	17	0	18	1	17	28.68	249	0	122.75	3.2	45.4	0	46.2	3.2	43.4	974890	1570900000		2503900000	985750	3195100000	980320	2423300000	2471.95	11.2714	730	1105;1106;2517;2560;4230;4337;4338;4387;4785;4919;4920;5175;5630;5631;5718;5971;6440;6501	True;True;True;True;True;True;True;True;True;True;True;True;True;True;True;True;True;True	1225;1226;2786;2829;4642;4754;4755;4806;5233;5383;5384;5664;6169;6170;6171;6310;6311;6656;7220;7315;7316	4090;4091;4092;4093;4094;4095;9551;9552;9553;9725;9726;9727;9728;9729;9730;16296;16297;16298;16299;16300;16301;16302;16303;16726;16727;16728;16729;16730;16731;16732;16733;16734;16735;16736;16931;16932;16933;18406;18407;18408;18409;18999;19000;19001;19002;19003;19004;19005;19006;19007;19008;19009;20034;20035;20036;21626;21627;21628;21629;21630;21631;21632;21633;21634;21635;21636;21637;22054;22055;…	3492;3493;3494;3495;3496;8375;8376;8377;8510;8511;8512;8513;14190;14191;14192;14193;14194;14195;14196;14562;14563;14564;14565;14566;14567;14568;14569;14570;14571;14725;14726;15995;15996;15997;16538;16539;16540;16541;16542;16543;16544;16545;16546;17410;17411;17412;18765;18766;18767;18768;18769;18770;18771;18772;18773;18774;18775;18776;19120;19121;19122;19123;19124;20125;20126;20127;20128;20129;201…	3494;3495;8376;8511;14195;14562;14571;14726;15997;16540;16546;17412;18772;18775;19121;20125;21844;22073			660;661			1;32
Q7L2H7;J3KNJ2;E9PN86;H0YCQ8;E9PRY0;E7ESM3;E9PRI2	Eukaryotic translation initiation factor 3 subunit M	EIF3M	sp|Q7L2H7|EIF3M_HUMAN Eukaryotic translation initiation factor 3 subunit M OS=Homo sapiens OX=9606 GN=EIF3M PE=1 SV=1;tr|J3KNJ2|J3KNJ2_HUMAN Eukaryotic translation initiation factor 3 subunit M (Fragment) OS=Homo sapiens OX=9606 GN=EIF3M PE=1 SV=1	7	27	2	24	0	25	1	25	42.502	374	0	320.51	8	52.4	0	60.7	2.9	62.6	1585900	1557600000		2607600000	347040	3961500000	966470	2708900000	2802.88	11.4527	922	487;1013;1245;1628;2353;2452;2467;4525;4532;4533;5124;5147;5148;5308;5309;6178;6735;7521;7950;8524;8525;8888;9021;9287;9331;9332;9663	True;True;True;True;True;True;True;True;True;True;True;True;True;True;True;True;True;True;True;True;True;True;True;True;True;True;True	537;1129;1130;1393;1814;2602;2713;2714;2731;4955;4962;4963;5599;5600;5601;5602;5626;5627;5811;5812;5813;6896;6897;7650;7651;8563;9029;9030;9692;9693;10089;10241;10242;10541;10597;10598;10599;10600;10970	1842;1843;1844;1845;1846;1847;3785;3786;3787;3788;3789;3790;3791;4679;4680;6159;6160;6161;6162;8774;8775;8776;9293;9294;9295;9296;9297;9298;9299;9300;9372;9373;17481;17482;17483;17500;17501;17502;17503;17504;17505;17506;17507;17508;17509;19770;19771;19772;19773;19774;19775;19776;19777;19778;19779;19780;19781;19782;19783;19784;19785;19880;19881;19882;19883;19884;19885;19886;19887;19888;19889;20512…	1552;1553;1554;1555;1556;1557;3235;3236;3237;3238;4004;5269;5270;5271;7626;7627;8148;8149;8150;8151;8152;8153;8218;8219;15189;15206;15207;15208;15209;15210;15211;15212;15213;17195;17196;17197;17198;17199;17200;17201;17202;17203;17204;17205;17206;17207;17208;17209;17285;17286;17287;17288;17289;17290;17826;17827;17828;17829;17830;17831;17832;17833;17834;17835;17836;20907;20908;20909;22982;22983;229…	1557;3235;4004;5271;7626;8149;8218;15189;15208;15213;17203;17285;17288;17827;17834;20909;22984;25596;27066;29180;29186;30447;30944;31860;32029;32034;33154	394	59;60	828;829;830;831;832	366	283;285	113;185;274;283;285
F8W930;Q9Y6M1	Insulin-like growth factor 2 mRNA-binding protein 2	IGF2BP2	tr|F8W930|F8W930_HUMAN Insulin-like growth factor 2 mRNA-binding protein 2 OS=Homo sapiens OX=9606 GN=IGF2BP2 PE=1 SV=1;sp|Q9Y6M1|IF2B2_HUMAN Insulin-like growth factor 2 mRNA-binding protein 2 OS=Homo sapiens OX=9606 GN=IGF2BP2 PE=1 SV=2	2	26	0	24	0	26	1	22	66.785	605	0	296.97	0	40.8	0	45	1.3	41.3		1500600000		1640600000	5110300	2055900000	5110300	1.73237e+09	338.995	8.40512	381	377;378;1272;1442;1581;1713;1886;3507;3716;3772;3852;3948;4015;4029;4194;4359;4568;4965;5235;5385;5610;5784;6710;7444;8478;9593	True;True;True;True;False;True;True;True;True;True;True;True;True;True;True;True;True;True;True;True;True;False;True;True;True;True	407;408;1426;1607;1762;1901;2090;3859;4079;4141;4142;4226;4336;4407;4427;4603;4778;5001;5433;5732;5896;6141;6421;6422;6423;7612;7613;8472;9642;9643;10897	1346;1347;1348;1349;1350;1351;4775;4776;4777;5415;5416;5988;5989;5990;5991;5992;5993;6444;6445;6446;7053;7054;7055;7056;13456;13457;13458;14226;14227;14228;14229;14230;14231;14232;14506;14507;14508;14509;14510;14511;14512;14513;14514;14515;14516;14517;14518;14519;14826;14827;15219;15220;15221;15222;15223;15224;15463;15464;15465;15466;15467;15468;15543;15544;15545;15546;15547;15548;15549;16179;161…	1133;1134;1135;4086;4087;4088;4633;5123;5124;5125;5126;5127;5128;5529;5530;5531;6042;6043;6044;6045;11751;11752;11753;12411;12412;12413;12414;12415;12416;12417;12418;12660;12661;12662;12663;12664;12665;12666;12667;12668;12669;12670;12671;12924;13279;13280;13281;13477;13478;13479;13480;13481;13482;13543;13544;13545;13546;13547;13548;14088;14089;14090;14644;14645;14646;15296;15297;15298;16686;16687…	1133;1135;4087;4633;5124;5529;6044;11752;12414;12663;12924;13279;13477;13545;14089;14646;15298;16688;17585;18070;18694;19415;22881;25338;29038;32919	149	23	266;267	289	481	69;481
P67809;H0Y449;C9J5V9;Q9Y2T7	Nuclease-sensitive element-binding protein 1	YBX1	sp|P67809|YBOX1_HUMAN Y-box-binding protein 1 OS=Homo sapiens OX=9606 GN=YBX1 PE=1 SV=3;tr|H0Y449|H0Y449_HUMAN Y-box-binding protein 1 (Fragment) OS=Homo sapiens OX=9606 GN=YBX1 PE=1 SV=1	4	19	0	18	0	16	0	17	35.924	324	0	323.31	0	70.1	0	68.8	0	72.2		1448500000		1017800000		1258900000		1.24173e+09			749	23;1511;1512;1538;1539;2463;5838;5839;5920;6255;6256;6305;6694;7083;7792;7933;7935;8937;9350	True;True;True;False;False;True;False;False;False;True;True;True;True;True;True;False;True;False;True	26;1685;1686;1715;1716;2727;6487;6488;6489;6490;6597;6989;6990;7043;7592;8082;8083;8854;9011;9012;9014;10142;10627	78;79;80;81;82;83;5676;5677;5678;5679;5680;5681;5682;5683;5684;5685;5686;5687;5688;5689;5690;5829;5830;5831;5832;5833;5834;5835;5836;5837;5838;9352;9353;9354;9355;9356;9357;22605;22606;22607;22608;22609;22610;22611;22612;22613;22614;22615;22616;22617;22618;22619;22620;22621;22622;22623;22624;22625;22626;22627;23023;23024;23025;24383;24384;24385;24386;24387;24388;24389;24390;24391;24568;26244;2791…	75;76;77;78;79;80;81;4856;4857;4858;4859;4860;4861;4862;4863;4864;4865;4866;4867;4868;4983;4984;4985;4986;4987;4988;4989;4990;4991;8199;8200;8201;8202;8203;19599;19600;19601;19602;19603;19604;19605;19606;19607;19608;19609;19610;19611;19612;19613;19614;19615;19616;19617;19618;19619;19974;19975;19976;21186;21187;21188;21189;21190;21191;21192;21193;21343;22816;24237;24238;24239;24240;24241;24242;242…	76;4857;4864;4985;4989;8200;19600;19616;19975;21186;21192;21343;22816;24243;26504;27004;27018;30603;32119	220	101	682	78	65	218
P62851	40S ribosomal protein S25	RPS25	sp|P62851|RS25_HUMAN 40S ribosomal protein S25 OS=Homo sapiens OX=9606 GN=RPS25 PE=1 SV=1	1	7	1	7	1	6	0	6	13.742	125	0	20.965	5.6	36	7.2	36	0	36	895140	1411600000	451650	1702400000		2186100000	673395	1766700000	2623.57	11.3573	733	72;676;1134;2060;4947;5183;9120	True;True;True;True;True;True;True	79;747;1260;1261;2284;5414;5673;10351	268;269;270;271;2551;2552;2553;2554;4223;4224;4225;4226;4227;4228;4229;7726;7727;7728;19108;19109;19110;19111;19112;19113;19114;19115;20061;35911;35912;35913;35914;35915;35916;35917	245;246;247;2182;2183;2184;3619;3620;3621;3622;3623;3624;6616;6617;6618;16620;16621;16622;16623;16624;16625;16626;16627;17435;31267;31268;31269;31270;31271;31272	247;2183;3620;6618;16626;17435;31272	303			45
Q8NCA5;E9PH82;C9J3G8	Protein FAM98A	FAM98A	sp|Q8NCA5|FA98A_HUMAN Protein FAM98A OS=Homo sapiens OX=9606 GN=FAM98A PE=1 SV=2;tr|E9PH82|E9PH82_HUMAN Protein FAM98A OS=Homo sapiens OX=9606 GN=FAM98A PE=1 SV=1	3	18	0	16	0	17	0	18	55.272	518	0	323.31	0	33	0	38	0	38		1391200000		1878200000		2439100000		1.90283e+09			967	641;2729;2773;3015;3417;3556;3557;4142;4349;4418;4639;4698;4971;5722;5723;6996;8426;9076	True;True;True;True;True;True;True;True;True;True;True;True;True;True;True;True;True;True	712;3015;3016;3065;3066;3321;3757;3908;3909;4550;4766;4839;5078;5143;5144;5441;6317;6318;6319;7984;9577;9578;10306	2436;2437;2438;10417;10418;10419;10420;10421;10422;10612;10613;11506;11507;11508;11509;11510;11511;11512;13036;13037;13038;13039;13040;13041;13612;13613;13614;13615;13616;13617;13618;13619;13620;13621;13622;13623;13624;15984;15985;15986;15987;15988;15989;15990;16789;16790;16791;17053;17054;17055;17056;17057;17058;17878;17879;17880;18077;18078;18079;18080;19216;19217;19218;22074;22075;22076;22077;…	2081;2082;2083;9137;9138;9139;9140;9141;9303;9304;10052;10053;10054;10055;10056;10057;10058;10059;11396;11397;11398;11399;11400;11401;11882;11883;11884;11885;11886;11887;11888;11889;11890;11891;11892;11893;11894;13927;13928;13929;13930;13931;14613;14614;14837;14838;14839;14840;14841;14842;15523;15524;15525;15526;15527;15691;15692;15693;15694;16721;16722;16723;19137;19138;19139;23957;23958;23959;2…	2081;9141;9303;10059;11397;11888;11892;13928;14614;14842;15523;15691;16722;19138;19139;23960;28798;31121			794;853;854;855;856			124;155;164;196;319
P62750;H7BY10;K7ERT8;A8MUS3;K7EJV9;K7EMA7	60S ribosomal protein L23a	RPL23A	sp|P62750|RL23A_HUMAN 60S ribosomal protein L23a OS=Homo sapiens OX=9606 GN=RPL23A PE=1 SV=1;tr|H7BY10|H7BY10_HUMAN 60S ribosomal protein L23a (Fragment) OS=Homo sapiens OX=9606 GN=RPL23A PE=1 SV=1;tr|K7ERT8|K7ERT8_HUMAN 60S ribosomal protein L23a (Fragmen	6	15	0	14	1	14	0	14	17.695	156	0	90.127	0	55.1	8.3	52.6	0	55.1		1390300000	765060	1663100000		2216500000	765060	1.75663e+09	2296.07	11.165	729	1479;2319;2320;3562;4172;4264;4380;4596;4597;4669;5596;5977;7039;9043;9044	True;True;True;True;True;True;True;True;True;True;True;True;True;True;True	1647;2568;2569;3914;4580;4678;4799;5030;5031;5111;6126;6662;8036;10271;10272	5531;5532;5533;5534;5535;5536;8692;8693;8694;8695;8696;8697;8698;13641;13642;13643;16089;16090;16091;16092;16093;16094;16447;16448;16449;16450;16908;16909;16910;16911;16912;16913;17721;17722;17723;17724;17725;17726;17727;17968;17969;17970;21502;21503;21504;23217;23218;23219;27760;27761;27762;27763;27764;27765;35623;35624;35625;35626;35627;35628;35629;35630;35631;35632;35633;35634	4736;4737;4738;4739;4740;7539;7540;7541;7542;7543;11906;11907;11908;11909;11910;14009;14010;14011;14012;14013;14014;14319;14320;14707;14708;14709;14710;14711;14712;15377;15378;15379;15380;15381;15382;15383;15596;15597;18653;18654;20138;20139;24112;24113;24114;24115;31021;31022;31023;31024;31025;31026;31027;31028;31029;31030	4736;7540;7543;11910;14014;14319;14710;15380;15383;15596;18654;20138;24115;31023;31027			659			87
M0R0F0;P46782;M0R0R2;M0QZN2	40S ribosomal protein S5;40S ribosomal protein S5, N-terminally processed	RPS5	tr|M0R0F0|M0R0F0_HUMAN 40S ribosomal protein S5 (Fragment) OS=Homo sapiens OX=9606 GN=RPS5 PE=1 SV=1;sp|P46782|RS5_HUMAN 40S ribosomal protein S5 OS=Homo sapiens OX=9606 GN=RPS5 PE=1 SV=4;tr|M0R0R2|M0R0R2_HUMAN 40S ribosomal protein S5 OS=Homo sapiens OX=9	4	15	4	15	2	14	3	15	22.391	200	0	157.96	20.5	52	12.5	52	17.5	52	8950800	1329300000	1827300	1624900000	3325200	2804700000	4701100	1.91963e+09	408.337	8.67362	475	635;3149;3150;4141;5773;6402;6403;7094;7095;7161;8109;8175;9040;9345;9538	True;True;True;True;True;True;True;True;True;True;True;True;True;True;True	704;3472;3473;4549;6404;7165;7166;7167;7168;8094;8095;8167;9212;9213;9287;9288;10268;10618;10619;10838	2415;2416;2417;2418;11980;11981;11982;11983;11984;11985;11986;15981;15982;15983;22345;22346;22347;24982;24983;24984;24985;24986;24987;24988;24989;24990;24991;24992;24993;24994;27950;27951;27952;27953;27954;27955;27956;27957;27958;27959;27960;27961;27962;28217;28218;28219;28220;31815;31816;31817;31818;31819;31820;32075;32076;32077;32078;32079;32080;32081;35617;35618;36891;36892;36893;36894;36895;3…	2064;2065;2066;10475;10476;10477;10478;10479;13925;13926;19369;19370;19371;21717;21718;21719;21720;21721;21722;21723;21724;21725;21726;24266;24267;24268;24269;24270;24271;24272;24273;24484;24485;24486;27605;27606;27607;27608;27609;27839;27840;27841;27842;27843;27844;27845;31015;31016;32091;32092;32093;32094;32095;32096;32097;32098;32099;32100;32101;32102;32772;32773	2066;10477;10479;13926;19370;21721;21723;24268;24272;24486;27607;27844;31016;32097;32772		95	344		4	1
P61254;J3QRI7;J3QQQ9;J3QQV1;J3QRC4;J3KSS0;J3KS10;H7C1F9;Q2PPJ7	60S ribosomal protein L26	RPL26	sp|P61254|RL26_HUMAN 60S ribosomal protein L26 OS=Homo sapiens OX=9606 GN=RPL26 PE=1 SV=1;tr|J3QRI7|J3QRI7_HUMAN 60S ribosomal protein L26 (Fragment) OS=Homo sapiens OX=9606 GN=RPL26 PE=3 SV=1;tr|J3QQQ9|J3QQQ9_HUMAN KOW domain-containing protein OS=Homo sa	9	17	0	16	0	16	0	16	17.258	145	0	181.84	0	67.6	0	68.3	0	67.6		1292400000		2009500000		2400300000		1.90073e+09			704	567;988;1716;2308;2765;2849;3320;3858;4157;4282;4548;4980;5716;6959;9274;9500;9501	True;True;True;True;True;True;True;True;True;True;True;True;True;True;True;True;True	628;629;1102;1904;2557;3057;3143;3655;4235;4565;4698;4978;5451;6306;6307;7945;10528;10798;10799	2136;2137;2138;2139;2140;2141;2142;2143;2144;2145;2146;2147;2148;2149;2150;2151;2152;2153;2154;3702;3703;3704;6455;6456;8649;8650;8651;10581;10582;10583;10584;10912;10913;10914;10915;10916;10917;12610;12611;12612;12613;12614;12615;14848;14849;14850;16034;16035;16036;16037;16038;16039;16523;16524;17555;17556;17557;17558;19263;19264;19265;22040;22041;22042;22043;22044;22045;22046;22047;27420;27421;…	1809;1810;1811;1812;1813;1814;1815;1816;1817;1818;1819;1820;1821;3163;3164;3165;5540;7493;7494;7495;9286;9287;9288;9551;9552;9553;9554;9555;9556;11031;11032;11033;11034;12944;12945;12946;13966;13967;13968;13969;14393;15251;15252;15253;16764;19112;19113;19114;19115;23840;23841;23842;31813;32672;32673;32674;32675	1813;3164;5540;7494;9286;9553;11034;12944;13968;14393;15253;16764;19112;23842;31813;32672;32674	289		637;638;639	91		1;30;143
A0A3B3ITZ9;Q9Y2W1	Thyroid hormone receptor-associated protein 3	THRAP3	tr|A0A3B3ITZ9|A0A3B3ITZ9_HUMAN Thyroid hormone receptor-associated protein 3 OS=Homo sapiens OX=9606 GN=THRAP3 PE=1 SV=1;sp|Q9Y2W1|TR150_HUMAN Thyroid hormone receptor-associated protein 3 OS=Homo sapiens OX=9606 GN=THRAP3 PE=1 SV=2	2	36	0	30	1	32	1	33	103.52	910	0	314.79	0	32.2	1.4	35.1	1.1	33.4		1291900000	2418800	1547100000	2941800	1694800000	2680300	1.51127e+09	563.842	9.13915	148	194;689;696;1327;1486;1551;1573;1668;1943;1971;3124;3542;4199;4474;4549;5342;5642;5643;6156;6336;6966;6967;7413;7414;7475;7662;7689;7693;7699;7798;8069;8081;8830;9325;9498;9684	True;True;True;True;True;True;True;True;True;True;True;True;True;True;True;True;True;True;True;True;True;True;True;True;True;True;True;True;True;True;True;True;True;True;True;True	210;760;768;1483;1656;1728;1752;1855;2154;2184;3442;3894;4608;4902;4979;5850;6187;6188;6189;6872;7077;7952;7953;8435;8436;8509;8714;8744;8752;8759;8860;9166;9179;10024;10586;10587;10796;10993	661;662;663;2603;2604;2605;2627;2628;2629;2630;2631;2632;4975;4976;5586;5587;5588;5871;5872;5873;5936;6305;6306;6307;6308;6309;7271;7272;7273;7386;7387;7388;11871;11872;11873;13570;13571;13572;16193;17287;17288;17289;17290;17291;17292;17559;20642;20643;20644;20645;20646;20647;21673;21674;21675;21676;21677;21678;21679;21680;21681;23972;23973;23974;23975;23976;23977;24655;24656;24657;27443;27444;27…	570;571;572;2223;2224;2225;2243;2244;2245;2246;2247;2248;2249;4257;4784;5018;5019;5020;5021;5078;5409;5410;5411;6232;6233;6234;6327;6328;6329;10374;10375;10376;11845;11846;11847;14099;15033;15034;15035;15036;15037;15254;17939;17940;17941;17942;17943;17944;18804;18805;18806;18807;18808;18809;18810;18811;18812;18813;18814;20828;20829;20830;20831;20832;20833;21422;23855;23856;23857;23858;23859;23860…	572;2223;2247;4257;4784;5019;5078;5411;6233;6327;10374;11846;14099;15036;15254;17940;18805;18810;20833;21422;23858;23861;25221;25222;25441;26050;26126;26149;26212;26521;27468;27502;30233;32007;32667;33219			78;79			573;648
Q9NYF8;H0YF14	Bcl-2-associated transcription factor 1	BCLAF1	sp|Q9NYF8|BCLF1_HUMAN Bcl-2-associated transcription factor 1 OS=Homo sapiens OX=9606 GN=BCLAF1 PE=1 SV=2	2	35	0	32	0	34	0	28	106.12	920	0	323.31	0	37	0	41.6	0	34.7		1259300000		1467800000		1574500000		1.43387e+09			1122	197;1289;1290;1551;1966;2011;2095;2297;2298;3075;3543;4123;4954;4969;5017;5018;5627;5706;6198;6214;6559;7069;7184;7331;7474;7685;7723;7784;7799;7873;7896;8176;9413;9638;9639	True;True;True;False;True;True;True;True;True;True;True;True;True;True;True;True;True;True;True;True;True;True;True;True;True;True;True;True;True;True;True;True;True;True;True	213;1443;1444;1728;2179;2228;2322;2546;2547;3388;3895;4530;5421;5437;5489;5490;6164;6165;6291;6292;6926;6946;7402;8067;8190;8191;8350;8508;8739;8783;8846;8861;8943;8970;9289;9290;10695;10944;10945	668;669;670;4831;4832;4833;4834;5871;5872;5873;7369;7370;7371;7557;7558;7824;7825;7826;8609;8610;8611;8612;8613;11715;11716;11717;11718;11719;11720;11721;13573;13574;13575;15914;15915;15916;15917;15918;15919;19140;19141;19142;19196;19197;19198;19199;19200;19201;19393;19394;19395;19396;19397;19398;19399;19400;19401;19402;19403;21612;21613;21614;21615;21616;21617;21618;21992;21993;21994;21995;21996…	575;576;577;4133;4134;5018;5019;5020;5021;6313;6314;6315;6472;6702;6703;7460;7461;7462;7463;7464;7465;10241;10242;10243;10244;10245;10246;11848;11849;11850;13876;13877;13878;13879;16651;16652;16653;16701;16702;16703;16704;16705;16706;16876;16877;16878;16879;16880;16881;16882;16883;16884;16885;16886;18752;18753;18754;18755;18756;18757;18758;19066;19067;19068;19069;19070;19071;19072;21026;21027;210…	575;4133;4134;5019;6315;6472;6703;7460;7465;10246;11850;13877;16651;16704;16876;16884;18755;19071;21027;21077;22320;24192;24535;24996;25436;26111;26278;26480;26524;26791;26865;27846;32325;33064;33065			256;257;258;259			247;537;551;626
Q8NC51	Plasminogen activator inhibitor 1 RNA-binding protein	SERBP1	sp|Q8NC51|PAIRB_HUMAN Plasminogen activator inhibitor 1 RNA-binding protein OS=Homo sapiens OX=9606 GN=SERBP1 PE=1 SV=2	1	20	1	18	2	19	0	19	44.965	408	0	265.85	2.7	48.8	7.4	49.3	0	52.5	4939600	1258100000	8517100	844950000		1200900000	6728350	1.10132e+09	163.683	7.35476	966	434;1579;1580;2147;2735;3709;4184;4233;4389;4396;4419;6294;6295;6904;7051;7186;7536;7783;7797;8064	True;True;True;True;True;True;True;True;True;True;True;True;True;True;True;True;True;True;True;True	472;1760;1761;2378;3022;4070;4593;4645;4809;4816;4817;4840;7032;7033;7886;8049;8193;8579;8845;8859;9161	1579;1580;1581;5979;5980;5981;5982;5983;5984;5985;5986;5987;8022;8023;8024;10451;10452;10453;10454;10455;14199;14200;14201;14202;14203;14204;16139;16140;16141;16309;16310;16311;16939;16940;16941;16954;16955;16956;16957;16958;16959;16960;16961;16962;17059;17060;17061;17062;17063;17064;17065;24538;24539;24540;27173;27174;27175;27805;27806;27807;27808;27809;27810;28285;28286;28287;28288;28289;28290;…	1320;1321;1322;5116;5117;5118;5119;5120;5121;5122;6928;6929;6930;6931;9171;9172;9173;9174;12386;12387;12388;12389;14052;14053;14202;14203;14204;14730;14731;14732;14733;14734;14745;14746;14747;14748;14749;14750;14751;14843;14844;14845;14846;21319;21320;21321;23624;23625;23626;24148;24149;24150;24151;24152;24540;24541;24542;24543;24544;24545;25656;25657;25658;25659;25660;26477;26478;26516;26517;265…	1321;5116;5122;6928;9172;12387;14052;14202;14732;14745;14843;21319;21320;23625;24151;24540;25657;26478;26518;27459	407		852	349		340
P16403	Histone H1.2	HIST1H1C	sp|P16403|H12_HUMAN Histone H1.2 OS=Homo sapiens OX=9606 GN=H1-2 PE=1 SV=2	1	11	1	11	1	11	1	11	21.364	213	0	64.418	3.3	31	3.3	31	3.3	31	7625900	1224700000	5406900	1595600000	51120000	1679000000	2.13843e+07	1.49977e+09	70.1341	6.13204	600	435;436;703;3178;4135;4136;4143;7318;7319;7320;7441	True;True;True;True;True;True;True;True;True;True;True	473;474;475;775;776;3501;4543;4544;4551;8335;8336;8337;8338;8469	1582;1583;1584;1585;1586;1587;1588;1589;1590;1591;2657;2658;2659;2660;12089;12090;12091;12092;12093;12094;15965;15966;15967;15968;15969;15970;15991;15992;15993;15994;15995;15996;28783;28784;28785;28786;28787;28788;28789;28790;28791;28792;28793;28794;28795;28796;28797;29225;29226;29227	1323;1324;1325;1326;1327;1328;1329;1330;1331;1332;2269;2270;2271;2272;10570;13913;13914;13915;13916;13932;13933;13934;13935;24954;24955;24956;24957;24958;24959;24960;24961;24962;24963;24964;24965;24966;24967;24968;24969;25331;25332;25333	1323;1331;2271;10570;13914;13915;13933;24954;24963;24967;25333	212			76
Q9Y224;G3V4C6;H0YJB9;G3V4E7	UPF0568 protein C14orf166	C14orf166	sp|Q9Y224|RTRAF_HUMAN RNA transcription, translation and transport factor protein OS=Homo sapiens OX=9606 GN=RTRAF PE=1 SV=1;tr|G3V4C6|G3V4C6_HUMAN RNA transcription, translation and transport factor protein OS=Homo sapiens OX=9606 GN=RTRAF PE=1 SV=1	4	24	1	21	2	20	0	23	28.068	244	0	222.58	3.7	80.3	10.7	74.6	0	81.6	2208500	1214600000	517480	1408700000		1873600000	1362990	1.49897e+09	1099.76	10.103	1175	339;1210;1637;1638;3307;3360;3471;3862;3908;4373;4374;4752;5057;5058;5446;5447;5499;5805;5880;5951;6420;8007;9499;9543	True;True;True;True;True;True;True;True;True;True;True;True;True;True;True;True;True;True;True;True;True;True;True;True	364;365;1345;1823;1824;3638;3639;3698;3818;4240;4290;4792;4793;5198;5531;5532;5963;5964;6020;6450;6451;6538;6635;7193;9094;10797;10843	1188;1189;1190;1191;1192;1193;1194;1195;1196;4533;4534;4535;6185;6186;6187;6188;6189;6190;6191;6192;6193;12543;12544;12545;12546;12547;12548;12790;12791;12792;12793;12794;12795;12796;12797;12798;12799;13297;14859;14860;14861;14862;14863;15026;15027;15028;15029;15030;15031;16884;16885;16886;16887;16888;16889;16890;16891;18238;18239;18240;19533;19534;19535;19536;19537;19538;19539;19540;19541;20969;…	994;995;996;997;998;999;1000;1001;3867;3868;3869;5289;5290;5291;5292;5293;5294;5295;5296;5297;5298;5299;10968;10969;10970;10971;10972;10973;11181;11182;11183;11184;11185;11186;11187;11188;11189;11190;11191;11192;11193;11617;12955;12956;12957;12958;12959;12960;13119;13120;13121;14685;14686;14687;14688;14689;14690;14691;15826;15827;15828;16987;16988;16989;16990;16991;16992;16993;16994;16995;18210;1…	997;3867;5291;5299;10969;11190;11617;12959;13121;14685;14690;15827;16988;16993;18211;18217;18366;19494;19768;20075;21776;27276;32671;32782	467		994;995	116		135;152
P62280;M0QZC5;M0R1H6;M0R1H5	40S ribosomal protein S11	RPS11	sp|P62280|RS11_HUMAN 40S ribosomal protein S11 OS=Homo sapiens OX=9606 GN=RPS11 PE=1 SV=3;tr|M0QZC5|M0QZC5_HUMAN 40S ribosomal protein S11 OS=Homo sapiens OX=9606 GN=RPS11 PE=1 SV=1	4	20	1	16	1	17	3	16	18.431	158	0	79.647	5.1	67.1	5.1	68.4	14.6	56.3	1128500	1179900000	1898600	2236100000	2966800	2899100000	1.99797e+06	2.10503e+09	1053.59	10.0411	721	149;926;1397;1398;1425;1465;1466;3367;3836;4152;6077;6698;6699;6878;7155;7156;8956;8957;8958;9681	True;True;True;True;True;True;True;True;True;True;True;True;True;True;True;True;True;True;True;True	162;1027;1560;1561;1590;1633;1634;3705;4210;4560;6778;6779;7597;7598;7599;7859;8160;8161;10161;10162;10163;10989	521;522;523;3443;3444;3445;5251;5252;5253;5254;5255;5256;5366;5487;5488;5489;5490;5491;5492;5493;5494;12825;14757;14758;14759;14760;14761;16021;23676;23677;23678;23679;23680;26261;26262;26263;26264;26265;26266;26267;26268;27076;27077;27078;27079;27080;27081;28192;28193;28194;28195;28196;28197;35233;35234;35235;35236;35237;35238;35239;35240;35241;35242;35243;35244;35245;35246;35247;35248;35249;381…	449;2938;2939;2940;4494;4495;4496;4497;4498;4499;4592;4695;4696;4697;4698;4699;4700;4701;4702;11219;12869;12870;12871;13957;20553;20554;20555;20556;22831;22832;22833;22834;22835;22836;22837;22838;23550;23551;23552;23553;24461;24462;24463;30674;30675;30676;30677;30678;30679;30680;30681;30682;30683;30684;30685;33205	449;2939;4494;4499;4592;4696;4702;11219;12870;13957;20554;22832;22837;23551;24461;24462;30676;30682;30685;33205			652			109
P60866;E5RJX2;E5RIP1;G3XAN0	40S ribosomal protein S20	RPS20	sp|P60866|RS20_HUMAN 40S ribosomal protein S20 OS=Homo sapiens OX=9606 GN=RPS20 PE=1 SV=1;tr|E5RJX2|E5RJX2_HUMAN 40S ribosomal protein S20 OS=Homo sapiens OX=9606 GN=RPS20 PE=1 SV=1	4	5	0	5	0	5	2	5	13.373	119	0	35.038	0	29.4	0	29.4	15.1	29.4		1165700000		1618900000	4774700	2299500000	4774700	1694700000	354.933	8.4714	701	1345;4909;7010;8357;8589	True;True;True;True;True	1503;5373;7998;9495;9496;9761	5044;5045;5046;5047;5048;5049;5050;5051;18961;18962;18963;18964;18965;18966;27618;27619;27620;32880;32881;32882;32883;32884;32885;32886;33790;33791;33792;33793	4308;4309;4310;4311;4312;4313;4314;4315;16502;16503;16504;16505;16506;16507;16508;24001;24002;24003;28560;28561;28562;28563;28564;28565;28566;29391;29392	4315;16502;24003;28562;29392
Q13151	Heterogeneous nuclear ribonucleoprotein A0	HNRNPA0	sp|Q13151|ROA0_HUMAN Heterogeneous nuclear ribonucleoprotein A0 OS=Homo sapiens OX=9606 GN=HNRNPA0 PE=1 SV=1	1	14	0	14	4	14	0	14	30.84	305	0	194.16	0	44.9	18.4	44.9	0	44.9		1159900000	4190000	1734900000		1931500000	4190000	1.60877e+09	383.954	8.58479	810	205;847;1518;2226;2538;2626;2627;2748;4340;4341;4770;4801;6930;7399	True;True;True;True;True;True;True;True;True;True;True;True;True;True	221;942;1692;2464;2807;2903;2904;3036;4757;4758;5217;5250;7913;8421	697;698;699;3183;3184;3185;3186;3187;3188;3189;5710;5711;5712;8344;8345;8346;8347;9622;9623;9624;9625;9626;9627;10027;10028;10029;10030;10031;10032;10033;10034;10035;10036;10037;10038;10496;10497;10498;16758;16759;16760;16761;16762;16763;16764;16765;16766;16767;16768;16769;16770;16771;16772;18306;18307;18308;18309;18499;18500;18501;27299;27300;27301;27302;27303;27304;29040;29041;29042;29043	597;598;599;2714;2715;2716;2717;4884;4885;4886;7236;7237;7238;8431;8432;8433;8434;8435;8436;8437;8438;8789;8790;8791;8792;8793;8794;8795;8796;8797;8798;8799;8800;9206;9207;9208;9209;9210;14589;14590;14591;14592;14593;14594;14595;14596;14597;14598;14599;14600;15888;15889;15890;15891;15892;15893;16075;16076;16077;23736;23737;23738;23739;23740;25176;25177;25178	597;2716;4884;7237;8432;8794;8796;9207;14596;14600;15892;16076;23737;25176
P62244;I3L3P7;I3L246;H3BN98;H3BV27;H3BT37;I3L303;H3BVC7	40S ribosomal protein S15a	RPS15A	sp|P62244|RS15A_HUMAN 40S ribosomal protein S15a OS=Homo sapiens OX=9606 GN=RPS15A PE=1 SV=2;tr|I3L3P7|I3L3P7_HUMAN 40S ribosomal protein S15a OS=Homo sapiens OX=9606 GN=RPS15A PE=1 SV=1;tr|I3L246|I3L246_HUMAN 40S ribosomal protein S15a OS=Homo sapiens OX=	8	15	0	10	3	14	2	13	14.839	130	0	100.69	0	68.5	20.8	74.6	11.5	77.7		1122900000	3906300	2292200000	2800600	2410800000	3353450	1.94197e+09	579.095	9.17766	714	917;1157;2152;2153;2283;3350;4091;5749;6458;6459;6822;6823;7111;9130;9343	True;True;True;True;True;True;True;True;True;True;True;True;True;True;True	1018;1285;2384;2385;2526;3685;3686;4496;6368;6369;7251;7252;7253;7254;7255;7781;7782;7783;8113;10362;10614;10615;10616	3417;3418;3419;4323;4324;8042;8043;8044;8045;8046;8047;8048;8534;8535;8536;8537;12738;12739;12740;12741;12742;12743;12744;12745;12746;12747;15808;15809;15810;15811;15812;22226;22227;22228;22229;22230;22231;22232;22233;25208;25209;25210;25211;25212;25213;25214;25215;25216;25217;25218;25219;25220;25221;25222;25223;25224;26829;26830;26831;26832;26833;26834;26835;26836;26837;26838;28024;28025;35963;3…	2915;3699;3700;6945;6946;6947;6948;6949;6950;6951;7392;7393;7394;11130;11131;11132;11133;11134;11135;11136;11137;11138;13771;13772;13773;13774;13775;13776;13777;13778;13779;19260;19261;19262;19263;19264;19265;21908;21909;21910;21911;21912;21913;21914;21915;21916;21917;21918;21919;21920;21921;21922;21923;23334;23335;23336;23337;23338;23339;23340;23341;24322;31310;31311;32086;32087;32088;32089	2915;3700;6945;6951;7393;11135;13777;19262;21920;21922;23340;23341;24322;31311;32086	296		646;647;648;649	91		4;41;42;111
O60506;A0A7I2V309;A0A7I2V2F2	Heterogeneous nuclear ribonucleoprotein Q	SYNCRIP	sp|O60506|HNRPQ_HUMAN Heterogeneous nuclear ribonucleoprotein Q OS=Homo sapiens OX=9606 GN=SYNCRIP PE=1 SV=2;tr|A0A7I2V309|A0A7I2V309_HUMAN Heterogeneous nuclear ribonucleoprotein Q OS=Homo sapiens OX=9606 GN=SYNCRIP PE=4 SV=1;tr|A0A7I2V2F2|A0A7I2V2F2_HUMA	3	29	0	25	0	26	2	27	69.602	623	0	283.37	0	43.8	0	44.1	3.4	47.2		1120400000		1377300000	92906	1634500000	92906	1377400000	14825.7	13.8558	515	275;331;368;369;1156;1158;1302;1407;1603;2596;3261;4544;4661;4810;4955;4956;5154;5612;5994;7192;7307;8164;8217;8538;8892;9189;9190;9191;9295	True;False;True;True;True;True;True;True;True;False;True;True;True;False;True;True;True;True;True;False;True;False;True;True;True;True;True;True;True	294;356;398;399;1284;1286;1287;1457;1458;1570;1787;2866;3589;4974;5102;5263;5422;5423;5636;5637;6143;6682;8199;8200;8322;9276;9334;9706;10093;10433;10434;10435;10550	936;937;938;1164;1310;1311;1312;1313;1314;1315;1316;1317;1318;1319;1320;4320;4321;4322;4325;4326;4327;4328;4329;4330;4888;4889;4890;4891;4892;5277;5278;5279;6082;6083;6084;9863;9864;9865;9866;9867;9868;9869;9870;12372;12373;12374;12375;17543;17544;17545;17944;17945;17946;18603;18604;19143;19144;19145;19146;19923;19924;19925;19926;19927;21548;21549;21550;23297;23298;23299;28305;28306;28307;28308;2…	792;793;794;974;1102;1103;1104;1105;1106;1107;1108;1109;1110;1111;3696;3697;3698;3701;3702;3703;3704;3705;4181;4182;4183;4184;4515;4516;5203;5204;8635;8636;8637;8638;10811;10812;10813;15242;15243;15244;15582;15583;15584;16195;16196;16654;16655;16656;17320;17321;17322;17323;17324;18697;20209;20210;20211;20212;24558;24559;24560;24900;24901;24902;24903;24904;27794;27795;27796;27998;27999;28000;28001…	792;974;1105;1111;3696;3705;4182;4516;5204;8635;10813;15243;15583;16196;16654;16656;17322;18697;20211;24560;24904;27796;27999;29221;30464;31557;31562;31566;31881			163;164;165;166			99;194;195;334
P36578;H3BM89;H3BTP7;H3BU31	60S ribosomal protein L4	RPL4	sp|P36578|RL4_HUMAN 60S ribosomal protein L4 OS=Homo sapiens OX=9606 GN=RPL4 PE=1 SV=5;tr|H3BM89|H3BM89_HUMAN 60S ribosomal protein L4 OS=Homo sapiens OX=9606 GN=RPL4 PE=1 SV=1	4	30	1	28	1	27	0	29	47.697	427	0	222.65	2.6	51.1	2.6	54.1	0	53.2	648900	1101900000		1162100000		1852300000	648900	1372100000	2114.5	11.0461	642	5;125;126;604;605;891;1497;2134;2759;2990;3568;3569;3809;4318;4598;4662;4953;5713;5957;6092;6313;6314;6562;6703;6944;7427;7663;8215;8615;9358	True;True;True;True;True;True;True;True;True;True;True;True;True;True;True;True;True;True;True;True;True;True;True;True;True;True;True;True;True;True	6;138;139;669;670;988;1667;2365;3051;3295;3296;3920;3921;4182;4735;5032;5103;5420;6302;6641;6797;7051;7052;7405;7603;7604;7928;8450;8715;9331;9790;10637	29;30;31;32;33;453;454;455;456;457;2298;2299;2300;2301;2302;2303;2304;2305;2306;2307;3352;3353;3354;5622;5623;5624;7975;7976;10557;10558;11427;11428;11429;11430;11431;13669;13670;13671;13672;13673;13674;13675;13676;13677;14664;14665;14666;14667;14668;14669;16649;16650;16651;16652;16653;16654;17728;17729;17730;17947;17948;19134;19135;19136;19137;19138;19139;22024;22025;22026;23164;23165;23166;2373…	28;29;30;31;393;394;395;396;1950;1951;1952;1953;1954;1955;1956;1957;1958;1959;2855;2856;2857;4819;6883;9262;9263;9264;9979;9980;9981;9982;9983;11932;11933;11934;11935;11936;11937;11938;12789;12790;12791;12792;12793;12794;14496;14497;14498;14499;14500;15384;15385;15386;15585;15586;16645;16646;16647;16648;16649;16650;19096;19097;19098;20089;20090;20091;20092;20093;20604;20605;21358;21359;21360;2136…	31;393;395;1952;1955;2857;4819;6883;9264;9982;11932;11934;12794;14500;15384;15585;16647;19097;20092;20605;21359;21365;22325;22850;23791;25268;26053;27989;29504;32168	257		518;519;520;521	215		95;138;281;284
P46783;F6U211;A0A2R8Y7H1;S4R435;A0A2R8YFH6;A0A1W2PQS6;A0A2R8Y6L3;Q9NQ39	40S ribosomal protein S10	RPS10;RPS10-NUDT3	sp|P46783|RS10_HUMAN 40S ribosomal protein S10 OS=Homo sapiens OX=9606 GN=RPS10 PE=1 SV=1;tr|F6U211|F6U211_HUMAN 40S ribosomal protein S10 OS=Homo sapiens OX=9606 GN=RPS10 PE=3 SV=1;tr|A0A2R8Y7H1|A0A2R8Y7H1_HUMAN 40S ribosomal protein S10 OS=Homo sapiens O	8	8	1	8	1	8	3	8	18.898	165	0	154.46	5.5	50.3	5.5	50.3	23.6	50.3	3621900	1080200000	2289900	812890000	3200000	1281300000	3.03727e+06	1058130000	348.382	8.44453	666	177;1424;2542;2879;3289;3327;4122;6232	True;True;True;True;True;True;True;True	193;1589;2811;3175;3617;3662;4529;6965	612;613;614;615;616;617;5358;5359;5360;5361;5362;5363;5364;5365;9640;9641;9642;11032;11033;11034;11035;11036;11037;12474;12475;12476;12638;12639;12640;12641;15906;15907;15908;15909;15910;15911;15912;15913;24308;24309;24310;24311;24312	526;527;528;529;530;531;532;4586;4587;4588;4589;4590;4591;8446;9657;9658;9659;10913;10914;11050;11051;13869;13870;13871;13872;13873;13874;13875;21126;21127;21128	526;4591;8446;9659;10913;11050;13874;21128			547			46
O43390;A0A6Q8PH31;B4DT28;A0A6Q8PH35;A0A6Q8PEX7;A0A6Q8PHG0;A0A286YEZ8;A0A7I2V2F0	Heterogeneous nuclear ribonucleoprotein R	HNRNPR	sp|O43390|HNRPR_HUMAN Heterogeneous nuclear ribonucleoprotein R OS=Homo sapiens OX=9606 GN=HNRNPR PE=1 SV=1;tr|A0A6Q8PH31|A0A6Q8PH31_HUMAN Heterogeneous nuclear ribonucleoprotein R (Fragment) OS=Homo sapiens OX=9606 GN=HNRNPR PE=4 SV=1;tr|B4DT28|B4DT28_HUM	8	32	1	27	0	28	1	29	70.942	633	0	268.77	3.9	42.7	0	46.4	1.7	48	136690	1050400000		1290300000	328950	2447400000	232820	1.59603e+09	6855.22	12.743	502	331;365;1213;1408;1604;1685;1874;1968;2596;3256;3377;4348;4545;4640;4660;4810;4957;5153;5995;7192;7353;7866;8164;8216;8253;8539;9102;9192;9193;9194;9296;9437	True;True;True;True;True;True;True;True;True;True;True;True;True;True;True;True;True;True;True;True;True;True;True;True;True;True;True;True;True;True;True;True	356;395;1349;1571;1788;1872;2076;2181;2866;3584;3716;4765;4975;5079;5101;5263;5424;5635;6683;8199;8200;8374;8936;9276;9332;9333;9375;9707;10332;10436;10437;10438;10551;10724	1164;1295;1296;1297;4545;4546;4547;5280;6085;6086;6087;6360;7011;7012;7375;7376;7377;9863;9864;9865;9866;9867;9868;9869;9870;12345;12346;12347;12858;12859;12860;12861;12862;12863;12864;12865;12866;16786;16787;16788;17546;17547;17548;17881;17882;17883;17884;17942;17943;18603;18604;19147;19148;19149;19920;19921;19922;23300;23301;23302;28305;28306;28307;28308;28906;28907;28908;30858;30859;30860;3086…	974;1088;1089;1090;3876;3877;3878;3879;4517;5205;5206;5207;5456;6010;6319;6320;6321;8635;8636;8637;8638;10785;10786;10787;11249;11250;11251;11252;11253;11254;11255;11256;11257;14611;14612;15245;15246;15247;15528;15529;15530;15581;16195;16196;16657;16658;17317;17318;17319;20213;24558;24559;24560;25070;25071;26766;26767;26768;26769;26770;26771;27794;27795;27796;27992;27993;27994;27995;27996;27997;2…	974;1088;3878;4517;5205;5456;6010;6319;8635;10786;11250;14612;15246;15530;15581;16196;16657;17317;20213;24560;25070;26767;27796;27995;28167;29225;31206;31572;31574;31578;31882;32410			165;369;370;371			102;197;198;337
P35637;H3BPE7	RNA-binding protein FUS	FUS	sp|P35637|FUS_HUMAN RNA-binding protein FUS OS=Homo sapiens OX=9606 GN=FUS PE=1 SV=1;tr|H3BPE7|H3BPE7_HUMAN RNA-binding protein FUS OS=Homo sapiens OX=9606 GN=FUS PE=1 SV=1	2	9	0	7	5	8	0	7	53.425	526	0	184.74	0	20.9	16.9	22.1	0	20.2		1043900000	18263000	889080000		874600000	18263000	935860000	51.2435	5.6793	640	57;58;606;1258;2543;3309;4475;4977;8148	True;True;True;True;True;True;True;True;True	64;65;671;672;1408;2812;3641;3642;4903;5448;9256	223;224;225;226;227;228;229;230;2308;2309;2310;2311;2312;2313;2314;2315;2316;2317;2318;2319;2320;4709;4710;9643;9644;9645;9646;12551;12552;12553;12554;12555;12556;12557;12558;12559;12560;12561;12562;12563;12564;12565;17293;19251;19252;19253;19254;19255;19256;19257;19258;31947;31948;31949	210;211;212;213;214;215;1960;1961;1962;1963;1964;1965;1966;1967;1968;1969;1970;1971;4027;4028;8447;8448;8449;10976;10977;10978;10979;10980;10981;10982;10983;10984;10985;10986;10987;10988;10989;10990;10991;15038;16752;16753;16754;16755;16756;16757;16758;16759;27722;27723;27724	212;215;1964;4027;8447;10977;15038;16754;27723	254;255;256;517		516;517	281;284;285;290		321;464
Q96HS1;F5GXG4	Serine/threonine-protein phosphatase PGAM5, mitochondrial	PGAM5	sp|Q96HS1|PGAM5_HUMAN Serine/threonine-protein phosphatase PGAM5, mitochondrial OS=Homo sapiens OX=9606 GN=PGAM5 PE=1 SV=2	2	21	0	18	0	20	0	18	32.004	289	0	190.99	0	62.3	0	72	0	65.1		1009800000		1461800000		1136500000		1202700000			1014	131;307;379;1619;1905;1921;3436;3437;5404;6225;6226;6267;6299;6300;6301;6389;6423;6896;8251;8278;9173	True;True;True;True;True;True;True;True;True;True;True;True;True;True;True;True;True;True;True;True;True	144;331;409;1803;2112;2129;3776;3777;5917;5918;5919;6958;6959;7001;7037;7038;7039;7149;7197;7198;7878;9373;9403;10415	470;471;1088;1089;1090;1091;1092;1352;1353;6130;6131;6132;6133;7120;7121;7122;7193;7194;7195;7196;13121;13122;13123;13124;13125;13126;13127;13128;20848;20849;20850;20851;20852;20853;20854;20855;20856;20857;24289;24290;24291;24292;24293;24294;24295;24296;24297;24424;24425;24426;24549;24550;24551;24552;24553;24554;24555;24556;24557;24941;24942;25065;25066;25067;25068;25069;25070;27146;27147;27148;2…	408;409;912;913;914;915;1136;5248;5249;5250;6095;6096;6097;6160;6161;6162;11463;11464;11465;11466;11467;11468;11469;11470;18112;18113;18114;18115;18116;18117;18118;18119;18120;18121;21110;21111;21112;21113;21114;21115;21116;21226;21227;21228;21229;21230;21231;21327;21328;21329;21330;21331;21332;21333;21680;21681;21788;21789;21790;21791;21792;23604;23605;23606;23607;23608;28163;28164;28165;28287;2…	408;914;1136;5249;6097;6161;11463;11470;18117;21110;21116;21229;21327;21331;21333;21681;21790;23608;28165;28287;31493	420;421		887	256;267		281
P62081;B5MCP9;A0A2R8Y623	40S ribosomal protein S7	RPS7	sp|P62081|RS7_HUMAN 40S ribosomal protein S7 OS=Homo sapiens OX=9606 GN=RPS7 PE=1 SV=1;tr|B5MCP9|B5MCP9_HUMAN 40S ribosomal protein S7 OS=Homo sapiens OX=9606 GN=RPS7 PE=1 SV=1;tr|A0A2R8Y623|A0A2R8Y623_HUMAN 40S ribosomal protein S7 (Fragment) OS=Homo sapi	3	17	1	16	2	17	3	16	22.127	194	0	265.2	4.1	70.6	17.5	70.6	22.7	62.9	659940	1005000000	660570	1828700000	1129200	2141200000	816570	1658300000	2030.81	10.9878	712	394;669;670;1689;1690;1828;1829;3465;4081;4133;5469;6976;8276;8277;8678;8679;8803	True;True;True;True;True;True;True;True;True;True;True;True;True;True;True;True;True	425;740;741;1876;1877;2027;2028;3811;4484;4485;4486;4541;5987;7962;9401;9402;9858;9859;9993	1399;1400;1401;1402;1403;2534;2535;2536;2537;2538;2539;2540;2541;2542;2543;2544;6374;6375;6376;6377;6378;6379;6864;6865;6866;6867;6868;6869;13271;13272;13273;15774;15775;15776;15777;15778;15779;15780;15781;15782;15959;15960;15961;21030;21031;27480;27481;27482;32542;32543;32544;32545;32546;32547;32548;32549;32550;32551;32552;32553;32554;32555;32556;32557;32558;32559;32560;32561;32562;32563;32564;3…	1175;1176;2166;2167;2168;2169;2170;2171;2172;2173;2174;2175;2176;5471;5472;5473;5474;5893;5894;5895;5896;11599;11600;11601;13746;13747;13748;13749;13750;13751;13752;13753;13754;13908;13909;13910;18265;23887;23888;28266;28267;28268;28269;28270;28271;28272;28273;28274;28275;28276;28277;28278;28279;28280;28281;28282;28283;28284;28285;28286;29695;29696;29697;29698;29699;29700;29701;29702;30093;30094;…	1176;2170;2175;5471;5473;5893;5895;11600;13751;13909;18265;23888;28276;28286;29697;29701;30094	292		645	12		32
Q9NR30	Nucleolar RNA helicase 2	DDX21	sp|Q9NR30|DDX21_HUMAN Nucleolar RNA helicase 2 OS=Homo sapiens OX=9606 GN=DDX21 PE=1 SV=5	1	40	0	30	0	35	0	31	87.343	783	0	323.31	0	43.4	0	48	0	46.2		986560000		1129000000		1401400000		1172320000			1103	112;615;1304;1370;1483;1588;1617;1665;1766;1767;1768;1803;1936;2498;2644;2838;2865;2866;3076;3229;3749;4126;4174;4298;4870;4881;5027;5361;5438;5846;5901;5912;6411;7241;7252;7912;8019;8111;8118;9206	True;True;True;True;True;True;True;True;True;True;True;True;True;True;True;True;True;True;True;True;True;True;True;True;True;True;True;True;True;True;True;True;True;True;True;True;True;True;True;True	125;682;1460;1529;1653;1771;1801;1852;1961;1962;1963;2001;2144;2765;2921;3132;3160;3161;3389;3556;4116;4533;4582;4714;5333;5344;5501;5869;5955;6497;6563;6564;6584;7179;7180;8251;8262;8988;9106;9216;9223;10452	427;2349;2350;2351;4894;4895;4896;5154;5155;5573;5574;5575;6030;6126;6127;6128;6293;6294;6295;6669;6670;6671;6672;6780;6781;6782;6783;6784;6785;7233;7234;9483;9484;9485;9486;9487;9488;10094;10095;10096;10879;10880;10978;10979;10980;10981;10982;10983;10984;10985;11722;11723;11724;11725;11726;11727;12254;12255;12256;14387;14388;15926;16100;16101;16102;16573;16574;16575;16576;16577;16578;18831;18832…	372;2002;2003;2004;4186;4407;4408;4773;4774;5156;5244;5245;5246;5400;5401;5402;5721;5722;5723;5724;5820;5821;5822;5823;5824;6197;8317;8318;8319;8320;8321;8322;8845;9526;9527;9611;9612;9613;9614;9615;9616;10247;10248;10249;10250;10251;10706;10707;12561;13885;14017;14018;14019;14432;14433;14434;14435;14436;14437;16388;16389;16409;16410;16411;16922;16923;17991;18197;19631;19632;19633;19634;19845;198…	372;2004;4186;4407;4773;5156;5245;5401;5721;5723;5724;5824;6197;8322;8845;9527;9612;9615;10248;10707;12561;13885;14019;14435;16389;16409;16923;17991;18197;19633;19845;19943;21749;24692;24720;26938;27305;27620;27642;31617	439;450;451		956;957	307;325;485		17;69
A0A075B6R9		IGKV2D-24	sp|A0A075B6R9|KVD24_HUMAN Probable non-functional immunoglobulin kappa variable 2D-24 OS=Homo sapiens OX=9606 GN=IGKV2D-24 PE=1 SV=1	1	4	3	4	4	4	3	3	13.079	120	0	15.065	13.3	13.3	13.3	13.3	13.3	13.3	50597000	981430000	87298000	1359300000	56398000	961980000	6.47643e+07	1.1009e+09	16.9986	4.08734	6	2372;5066;5067;9166	False;True;True;True	2623;5540;5541;10406;10407	8930;8931;8932;8933;8934;8935;8936;8937;8938;8939;8940;8941;8942;8943;8944;8945;8946;19561;19562;19563;19564;19565;19566;19567;19568;19569;19570;19571;19572;19573;19574;19575;19576;19577;19578;19579;19580;36140;36141;36142;36143;36144;36145;36146;36147;36148;36149;36150;36151;36152;36153;36154;36155;36156;36157;36158;36159;36160;36161;36162	7808;7809;7810;7811;7812;7813;7814;7815;7816;7817;7818;7819;7820;7821;7822;7823;7824;7825;7826;7827;7828;17014;17015;17016;17017;17018;17019;17020;17021;17022;17023;17024;17025;17026;17027;17028;17029;17030;31458;31459;31460;31461;31462;31463;31464;31465;31466;31467;31468;31469;31470	7817;17025;17027;31458	1			78
Q07666;Q5VWX1;A0A6Q8PGH5	KH domain-containing, RNA-binding, signal transduction-associated protein 1	KHDRBS1	sp|Q07666|KHDR1_HUMAN KH domain-containing, RNA-binding, signal transduction-associated protein 1 OS=Homo sapiens OX=9606 GN=KHDRBS1 PE=1 SV=1	3	14	0	14	0	14	0	12	48.227	443	0	63.419	0	35.7	0	35.7	0	30.7		971260000		1090800000		1097400000		1.05315e+09			790	611;720;987;1116;1315;1671;2535;3796;3797;4156;6803;7429;8944;9537	True;True;True;True;True;True;True;True;True;True;True;True;True;True	678;795;1101;1237;1471;1858;2804;4167;4168;4564;7749;8452;8453;10149;10836;10837	2338;2339;2340;2713;2714;2715;2716;2717;2718;3699;3700;3701;4129;4130;4131;4929;4930;4931;6314;6315;6316;9611;9612;9613;9614;9615;9616;14608;14609;14610;14611;14612;14613;14614;14615;14616;16029;16030;16031;16032;16033;26719;26720;29149;29150;29151;29152;29153;29154;29155;29156;29157;35181;35182;37700;37701;37702;37703;37704	1991;2314;2315;2316;2317;2318;2319;2320;2321;2322;2323;2324;3162;3528;3529;3530;3531;4213;5415;5416;8422;8423;8424;8425;8426;8427;12730;12731;12732;12733;12734;12735;12736;12737;12738;13962;13963;13964;13965;23238;23239;25270;25271;25272;25273;25274;30618;32769;32770;32771	1991;2321;3162;3528;4213;5415;8426;12730;12736;13962;23239;25271;30618;32771			704;705			21;108
A0A3B3ITJ4;M0QXS5;M0QYT0;B4DVF8;M0R1W6;M0QYL7;M0R076		HNRNPL	tr|A0A3B3ITJ4|A0A3B3ITJ4_HUMAN Heterogeneous nuclear ribonucleoprotein L (Fragment) OS=Homo sapiens OX=9606 GN=HNRNPL PE=1 SV=1;tr|M0QXS5|M0QXS5_HUMAN Heterogeneous nuclear ribonucleoprotein L (Fragment) OS=Homo sapiens OX=9606 GN=HNRNPL PE=1 SV=1	7	21	2	17	1	19	1	20	59.218	537	0	199.79	3	44.9	1.7	56.6	1.7	58.3	3873600	967420000	3619300	1173400000	3103800	2031300000	3.53223e+06	1.39071e+09	393.719	8.62102	144	417;716;2395;3600;3917;4003;4641;5202;5204;5693;5836;5918;6106;6390;6691;6752;7032;7242;7533;7842;9449	True;True;True;True;True;True;True;True;True;True;True;True;True;True;True;True;True;True;True;True;True	452;453;790;791;2646;3954;4299;4300;4395;5080;5697;5699;6268;6485;6595;6812;7150;7589;7676;7677;8028;8252;8576;8909;10737;10738	1499;1500;1501;1502;1503;1504;1505;1506;1507;1508;2696;2697;2698;2699;2700;2701;9036;9037;9038;9039;9040;9041;9042;13786;13787;13788;15063;15064;15065;15066;15067;15068;15069;15422;15423;15424;17885;17886;17887;20137;20138;20139;20140;20143;20144;20145;21923;22599;22600;22601;23019;23020;23779;23780;23781;24943;24944;26236;26237;26238;26512;26513;26514;26515;27737;28466;28467;28468;29591;29592;29…	1257;1258;1259;1260;1261;1262;1263;1264;2300;2301;2302;2303;2304;2305;7918;7919;7920;7921;12036;12037;12038;13149;13150;13151;13152;13153;13154;13155;13156;13157;13441;13442;13443;15531;15532;15533;17501;17503;17504;17505;17506;17507;19003;19592;19593;19594;19595;19971;19972;20642;20643;20644;21682;21683;22809;22810;22811;23049;23050;23051;23052;24094;24693;24694;25646;25647;25648;25649;25650;266…	1260;2300;7921;12036;13155;13441;15533;17501;17507;19003;19594;19972;20644;21682;22811;23050;24094;24694;25649;26680;32453	40;41		72;73;74;75;76;77	163;464		146;293;333;371;374;392
P62424;Q5T8U3;Q5T8U2	60S ribosomal protein L7a	RPL7A	sp|P62424|RL7A_HUMAN 60S ribosomal protein L7a OS=Homo sapiens OX=9606 GN=RPL7A PE=1 SV=2;tr|Q5T8U3|Q5T8U3_HUMAN 60S ribosomal protein L7a (Fragment) OS=Homo sapiens OX=9606 GN=RPL7A PE=1 SV=1;tr|Q5T8U2|Q5T8U2_HUMAN 60S ribosomal protein L7a OS=Homo sapien	3	18	0	16	0	18	0	18	29.995	266	0	85.859	0	46.2	0	46.6	0	46.6		964470000		1231800000		1836400000		1.34422e+09			727	340;341;2539;3467;4473;4486;4524;4997;5877;6794;6962;8052;8313;8314;8563;8564;9074;9266	True;True;True;True;True;True;True;True;True;True;True;True;True;True;True;True;True;True	366;367;2808;3813;4901;4914;4954;5468;6534;7736;7737;7948;9144;9446;9447;9732;9733;10304;10519	1197;1198;1199;1200;1201;1202;1203;1204;1205;9628;9629;9630;13279;13280;13281;13282;13283;17285;17286;17322;17323;17324;17475;17476;17477;17478;17479;17480;19314;19315;19316;19317;19318;19319;22762;22763;22764;26684;26685;26686;26687;26688;26689;27430;27431;31606;31607;31608;32718;32719;32720;32721;32722;32723;32724;32725;32726;32727;32728;32729;32730;32731;32732;33671;33672;33673;33674;33675;336…	1002;1003;1004;1005;1006;1007;1008;8439;11603;11604;11605;15031;15032;15066;15184;15185;15186;15187;15188;16811;16812;16813;16814;16815;16816;19748;19749;19750;23209;23210;23211;23212;23213;23847;23848;27412;27413;28417;28418;28419;28420;28421;28422;28423;28424;28425;28426;28427;28428;28429;28430;29292;29293;29294;29295;31111;31112;31113;31114;31792;31793;31794	1002;1008;8439;11604;15032;15066;15184;16815;19748;23213;23848;27413;28420;28427;29293;29295;31114;31792
Q9NZB2;A0A0C4DG79;A0A0C4DH52;Q5T035	Constitutive coactivator of PPAR-gamma-like protein 1	FAM120A	sp|Q9NZB2|F120A_HUMAN Constitutive coactivator of PPAR-gamma-like protein 1 OS=Homo sapiens OX=9606 GN=FAM120A PE=1 SV=2;tr|A0A0C4DG79|A0A0C4DG79_HUMAN Constitutive coactivator of PPAR-gamma-like protein 1 (Fragment) OS=Homo sapiens OX=9606 GN=FAM120A PE=1	4	43	0	35	0	41	0	37	121.89	1118	0	323.31	0	39.2	0	48.4	0	43.3		964020000		1223000000		1252700000		1.14657e+09			1123	203;354;389;619;1438;1751;2083;2845;2997;3214;3306;3450;3524;3525;3526;3583;4715;5135;5239;5598;5599;5933;5960;5961;6055;6121;6161;6354;6428;6749;6766;6790;6793;6855;7100;7619;7696;7728;7729;7827;8050;8521;8570	True;True;True;True;True;True;True;True;True;True;True;True;True;True;True;True;True;True;True;True;True;True;True;True;True;True;True;True;True;True;True;True;True;True;True;True;True;True;True;True;True;True;True	219;384;420;686;1603;1944;2309;3139;3303;3540;3637;3795;3876;3877;3878;3935;5161;5613;5737;6128;6129;6616;6644;6645;6747;6831;6877;7096;7204;7671;7672;7695;7696;7731;7734;7735;7832;8100;8667;8756;8788;8789;8894;9142;9689;9741	688;689;690;1257;1258;1378;1379;1380;2363;2364;2365;2366;2367;5403;5404;5405;5406;6613;7792;7793;10900;10901;11448;11449;11450;12212;12213;12214;12538;12539;12540;12541;12542;13189;13190;13191;13501;13502;13503;13504;13505;13506;13507;13508;13509;13736;13737;13738;18129;18130;18131;19821;19822;20271;20272;20273;21508;21509;21510;21511;21512;23078;23079;23172;23173;23174;23175;23176;23177;23178;23…	589;590;591;1057;1058;1158;1159;2012;2013;2014;2015;2016;4619;4620;4621;5663;6676;9542;9998;9999;10000;10673;10674;10675;10964;10965;10966;10967;11523;11786;11787;11788;11789;11790;11791;11792;11793;11794;11795;11990;11991;15738;15739;17237;17238;17614;17615;17616;18658;18659;18660;18661;20016;20017;20099;20100;20101;20102;20103;20104;20463;20464;20465;20466;20467;20468;20712;20713;20714;20715;20…	589;1057;1159;2014;4621;5663;6676;9542;10000;10675;10966;11523;11786;11789;11792;11991;15739;17238;17614;18658;18660;20017;20100;20102;20468;20717;20854;21472;21806;23041;23102;23201;23208;23469;24286;25932;26203;26293;26294;26632;27409;29171;29321			962;963			219;541
G3V4W0;B4DY08;B2R5W2;G3V4C1;G3V5X6;G3V3K6;G3V251;B2RXH8;A0A0G2JNQ3;P0DMR1;O60812;B7ZW38;B4DSU6;G3V2D6;A0A0G2JPF8;G3V5V7;G3V4M8;G3V2H6	Heterogeneous nuclear ribonucleoprotein C-like 2;Heterogeneous nuclear ribonucleoprotein C-like 4;Heterogeneous nuclear ribonucleoprotein C-like 1;Heterogeneous nuclear ribonucleoprotein C-like 3	HNRNPC;HNRNPCL2;HNRNPCL4;HNRNPCL1;HNRNPCL3	tr|G3V4W0|G3V4W0_HUMAN Heterogeneous nuclear ribonucleoproteins C1/C2 (Fragment) OS=Homo sapiens OX=9606 GN=HNRNPC PE=1 SV=1;tr|B4DY08|B4DY08_HUMAN Heterogeneous nuclear ribonucleoproteins C1/C2 OS=Homo sapiens OX=9606 GN=HNRNPC PE=1 SV=1;tr|B2R5W2|B2R5W2_	18	12	1	11	5	12	5	10	28.916	262	0	43.341	4.2	33.6	22.5	40.5	22.5	30.9	1539200	928440000	12273000	1268000000	3397600	1485100000	5736600	1227180000	213.921	7.74094	231	882;2576;4459;4975;4976;5705;6570;7178;7266;8706;8707;9078	True;True;True;True;True;True;True;True;True;True;True;True	979;2845;2846;4884;5446;5447;6289;6290;7414;7415;8184;8276;9890;9891;10308	3325;3326;9779;9780;9781;9782;9783;9784;9785;9786;9787;17222;17223;17224;17225;17226;17227;19239;19240;19241;19242;19243;19244;19245;19246;19247;19248;19249;19250;21983;21984;21985;21986;21987;21988;21989;21990;21991;25700;25701;25702;25703;25704;25705;25706;25707;25708;25709;28267;28543;28544;28545;28546;34264;34265;34266;34267;34268;34269;35745;35746;35747;35748;35749	2834;2835;8553;8554;8555;8556;8557;8558;8559;8560;8561;14979;14980;14981;14982;14983;14984;16743;16744;16745;16746;16747;16748;16749;16750;16751;19058;19059;19060;19061;19062;19063;19064;19065;22342;22343;22344;22345;22346;22347;22348;22349;24525;24754;24755;24756;29805;29806;29807;29808;29809;29810;29811;29812;31125;31126;31127;31128;31129;31130;31131;31132;31133;31134	2835;8557;14983;16743;16746;19062;22348;24525;24755;29808;29810;31134	87		196;197	59		74;104
P62917;E9PKZ0;E9PKU4;G3V1A1;E9PP36	60S ribosomal protein L8	RPL8	sp|P62917|RL8_HUMAN 60S ribosomal protein L8 OS=Homo sapiens OX=9606 GN=RPL8 PE=1 SV=2;tr|E9PKZ0|E9PKZ0_HUMAN 60S ribosomal protein L8 (Fragment) OS=Homo sapiens OX=9606 GN=RPL8 PE=1 SV=1;tr|E9PKU4|E9PKU4_HUMAN 60S ribosomal protein L8 (Fragment) OS=Homo s	5	15	2	10	1	13	0	12	28.024	257	0	99.92	7	30.7	4.3	49.4	0	47.5	3148000	921730000	1140300	1214500000		2179000000	2144150	1438410000	670.853	9.38985	740	659;701;702;806;875;2821;3193;4224;4498;5341;7136;8090;8751;8884;9249	True;True;True;True;True;True;True;True;True;True;True;True;True;True;True	730;773;774;896;971;3115;3518;4636;4926;5849;8141;9189;9939;10085;10500	2501;2644;2645;2646;2647;2648;2649;2650;2651;2652;2653;2654;2655;2656;3048;3049;3050;3051;3277;3278;3279;3280;3281;10814;10815;10816;10817;12159;16283;16284;16285;17369;17370;17371;20641;28131;31745;31746;31747;34402;34403;34404;34961;34962;34963;36479;36480;36481;36482	2136;2258;2259;2260;2261;2262;2263;2264;2265;2266;2267;2268;2608;2609;2610;2792;2793;2794;2795;2796;2797;9478;9479;9480;9481;10627;14178;14179;14180;15096;17938;24410;27531;27532;27533;29928;29929;29930;30435;30436;30437;31747;31748	2136;2261;2268;2608;2797;9480;10627;14180;15096;17938;24410;27532;29930;30435;31748		46	670		204	107
Q9Y5A9;S4R3J8;S4R3V3	YTH domain-containing family protein 2	YTHDF2	sp|Q9Y5A9|YTHD2_HUMAN YTH domain-containing family protein 2 OS=Homo sapiens OX=9606 GN=YTHDF2 PE=1 SV=2	3	19	0	15	1	17	0	17	62.333	579	0	300.97	0	39	1.2	39.9	0	41.1		909920000	3341300	1307900000		1349600000	3341300	1189140000	355.891	8.47529	1189	1041;1352;1394;3125;3452;4726;4865;5900;6424;6994;7215;7225;7226;7489;7988;8228;9253;9572;9573	True;True;True;True;True;True;True;True;True;True;True;True;True;True;True;True;True;True;True	1160;1511;1557;3443;3444;3445;3797;5172;5326;6562;7199;7981;8223;8234;8235;8526;9074;9346;10504;10876;10877	3888;3889;3890;3891;3892;3893;5096;5097;5098;5244;5245;5246;11874;11875;11876;11877;11878;11879;11880;11881;11882;11883;11884;11885;13198;13199;13200;13201;13202;13203;13204;18166;18167;18168;18169;18170;18171;18812;18813;18814;22865;22866;22867;22868;22869;25071;25072;27547;27548;27549;27550;28368;28369;28370;28413;28414;28415;28416;28417;29397;29398;29399;31382;31383;31384;32324;36494;36495;364…	3314;3315;3316;3317;3318;3319;3320;3321;4358;4359;4360;4490;10377;10378;10379;10380;10381;10382;10383;10384;10385;10386;10387;10388;10389;10390;10391;10392;11529;11530;11531;11532;11533;15764;15765;15766;15767;15768;16372;16373;16374;19841;19842;19843;19844;21793;23945;23946;24613;24614;24615;24652;24653;24654;24655;25481;25482;25483;27223;27224;27225;28059;31756;31757;31758;31759;31760;32863;328…	3320;4360;4490;10386;11533;15764;16373;19844;21793;23946;24614;24652;24655;25482;27225;28059;31760;32863;32866	471;472;473			257;364;369
P26196;Q8IV96	Probable ATP-dependent RNA helicase DDX6	DDX6	sp|P26196|DDX6_HUMAN Probable ATP-dependent RNA helicase DDX6 OS=Homo sapiens OX=9606 GN=DDX6 PE=1 SV=2	2	24	1	19	0	24	2	21	54.416	483	0	263.08	2.5	55.5	0	62.1	6.2	57.8	254110	857490000		1250200000	283580	1236900000	268845	1.11486e+09	4146.86	12.0178	619	1221;1815;2199;2200;2777;2950;3043;3232;3768;4001;4167;4290;4579;4657;5302;6061;6541;6573;7378;7469;7634;8094;8794;9013	True;True;True;True;True;True;True;True;True;True;True;True;True;True;True;True;True;True;True;True;True;True;True;True	1361;1362;2013;2014;2432;2433;3070;3253;3352;3353;3559;4137;4393;4575;4706;5012;5097;5805;6754;7371;7419;7420;8400;8503;8682;9193;9983;10228	4575;4576;4577;4578;4579;6822;6823;6824;8210;8211;8212;10628;10629;10630;11283;11284;11285;11286;11610;11611;11612;11613;11614;12266;12267;12268;12269;12270;14480;14481;14482;15416;15417;15418;16075;16076;16546;16547;16548;16549;17656;17657;17658;17925;17926;17927;17928;17929;17930;20487;20488;20489;20490;23589;23590;23591;23592;25570;25571;25572;25720;25721;25722;25723;25724;25725;28976;28977;28…	3905;3906;3907;3908;5856;5857;5858;7111;7112;7113;9318;9319;9320;9861;9862;9863;10151;10152;10153;10154;10155;10717;10718;10719;10720;10721;12638;12639;12640;13436;13437;13438;14000;14411;14412;14413;14414;15325;15326;15327;15564;15565;15566;15567;15568;15569;15570;17802;17803;17804;17805;17806;20482;20483;20484;22229;22230;22231;22360;22361;22362;22363;25125;25126;25416;25417;25418;25419;25420;2…	3908;5858;7111;7112;9318;9862;10152;10721;12638;13437;14000;14412;15326;15568;17803;20483;22230;22363;25126;25422;25976;27539;30047;30890			483;484;485;486;487			42;109;114;168;197
Q9H2U1;E7EWK3;A0A0G2JQU7;H7C5F5;A0A0G2JRP3;H7C514	ATP-dependent RNA helicase DHX36	DHX36	sp|Q9H2U1|DHX36_HUMAN ATP-dependent DNA/RNA helicase DHX36 OS=Homo sapiens OX=9606 GN=DHX36 PE=1 SV=2;tr|E7EWK3|E7EWK3_HUMAN ATP-dependent DNA/RNA helicase DHX36 (Fragment) OS=Homo sapiens OX=9606 GN=DHX36 PE=1 SV=1	6	37	0	32	1	36	1	33	114.76	1008	0	323.31	0	41.1	0.7	46.8	0.9	42.5		821360000	1504800	913000000	1403200	971810000	1454000	9.02057e+08	620.397	9.27705	1074	239;713;831;1219;1239;1569;1782;1852;2638;3057;3380;3590;3754;3965;4064;4834;5029;5260;5832;6046;6102;6212;6426;6890;7249;7250;7804;7949;7976;7980;8059;8332;8438;8841;9110;9484;9624	True;True;True;True;True;True;True;True;True;True;True;True;True;True;True;True;True;True;True;True;True;True;True;True;True;True;True;True;True;True;True;True;True;True;True;True;True	256;786;925;1359;1386;1748;1979;2051;2915;3368;3719;3942;4122;4355;4467;5287;5503;5759;6481;6737;6738;6808;6944;7201;7872;8259;8260;8866;9028;9060;9065;9153;9467;9594;10039;10040;10340;10341;10782;10929	813;814;815;2686;2687;2688;3136;3137;3138;4570;4571;4656;4657;4658;5922;5923;5924;6720;6721;6722;6936;6937;6938;10075;10076;10077;10078;10079;10080;10081;11656;11657;11658;11659;11660;11661;12873;13750;14425;14426;14427;15298;15299;15300;15712;15713;15714;18678;18679;18680;19447;19448;19449;19450;20339;20340;20341;22591;22592;22593;22594;23518;23519;23520;23521;23522;23523;23524;23525;23526;23766…	697;698;2291;2292;2293;2679;2680;3901;3902;3980;3981;3982;5064;5065;5066;5768;5769;5770;5948;5949;5950;8834;8835;8836;10192;10193;10194;10195;10196;10197;11261;12002;12596;12597;12598;13335;13336;13337;13680;13681;16264;16265;16266;16925;16926;17680;17681;17682;19583;19584;19585;19586;19587;20422;20423;20424;20425;20426;20427;20428;20631;20632;20633;20634;20635;21068;21069;21070;21795;21796;23583…	697;2292;2679;3901;3982;5065;5770;5949;8834;10197;11261;12002;12597;13337;13680;16265;16926;17682;19586;20422;20634;21070;21795;23587;24706;24713;26534;27060;27174;27196;27432;28484;28849;30299;31226;32623;33024	442	64;65	929;930;931;932;933;934	616	464;465	200;347;365;423;586;675
P62899;H7C2W9;C9JU56;B7Z4E3;B7Z4C8;B8ZZK4	60S ribosomal protein L31	RPL31	sp|P62899|RL31_HUMAN 60S ribosomal protein L31 OS=Homo sapiens OX=9606 GN=RPL31 PE=1 SV=1;tr|H7C2W9|H7C2W9_HUMAN 60S ribosomal protein L31 (Fragment) OS=Homo sapiens OX=9606 GN=RPL31 PE=1 SV=1;tr|C9JU56|C9JU56_HUMAN 60S ribosomal protein L31 (Fragment) OS=	6	10	0	10	0	10	0	10	14.463	125	0	32.335	0	56.8	0	56.8	0	56.8		812000000		1677800000		966110000		1151970000			737	1861;2099;2100;2118;3690;3691;5616;5844;6047;7199	True;True;True;True;True;True;True;True;True;True	2061;2326;2327;2346;4049;4050;6147;6148;6495;6739;8207	6965;6966;6967;7836;7837;7838;7839;7840;7841;7842;7843;7844;7890;7891;7892;14123;14124;14125;14126;14127;14128;21569;21570;21571;21572;21573;22637;22638;22639;23527;23528;23529;28325;28326;28327	5978;6713;6714;6715;6716;6717;6718;6719;6768;12324;12325;12326;12327;12328;18716;18717;18718;18719;18720;18721;18722;18723;19626;19627;19628;20429;20430;20431;24572;24573	5978;6713;6717;6768;12324;12328;18721;19627;20431;24573			665;666			54;57
P05388;F8VWS0;F8VU65;F8VW21;F8VZS0;F8VPE8;G3V210;F8VQY6;F8VRK7;Q8NHW5;F8W1K8;F8VS58;F8VWV4	60S acidic ribosomal protein P0	RPLP0	sp|P05388|RLA0_HUMAN 60S acidic ribosomal protein P0 OS=Homo sapiens OX=9606 GN=RPLP0 PE=1 SV=1;tr|F8VWS0|F8VWS0_HUMAN 60S acidic ribosomal protein P0 OS=Homo sapiens OX=9606 GN=RPLP0 PE=1 SV=1;tr|F8VU65|F8VU65_HUMAN 60S acidic ribosomal protein P0 (Fragme	13	15	2	13	4	14	5	15	34.273	317	0	241.38	5.7	62.1	19.9	60.3	27.1	62.5	6415400	811580000	4129700	772590000	3915600	1217300000	4.82023e+06	9.33823e+08	193.73	7.5979	562	266;267;288;881;912;2753;2973;2974;3175;3734;6220;6221;8384;8634;8898	True;True;True;True;True;True;True;True;True;True;True;True;True;True;True	285;286;309;978;1013;3042;3277;3278;3498;4099;6952;6953;6954;9528;9811;10099	905;906;907;908;909;910;911;912;913;914;915;916;917;918;919;994;995;996;997;998;999;1000;1001;3322;3323;3324;3409;3410;3411;10521;10522;10523;10524;10525;10526;10527;10528;11365;11366;11367;11368;11369;11370;11371;11372;11373;11374;11375;11376;11377;12080;12081;12082;12083;12084;14325;14326;14327;14328;24276;24277;24278;24279;24280;24281;24282;33007;33008;33009;33977;33978;33979;35010;35011;35012…	770;771;772;773;774;775;776;777;778;779;780;781;837;838;839;840;841;842;843;844;2833;2908;2909;2910;9228;9229;9230;9231;9232;9233;9234;9235;9930;9931;9932;9933;9934;9935;9936;9937;10565;10566;10567;12506;12507;12508;12509;12510;12511;21098;21099;21100;21101;21102;21103;21104;28681;29555;29556;29557;29558;30480;30481;30482;30483;30484;30485;30486;30487	777;780;844;2833;2910;9229;9930;9932;10565;12511;21099;21104;28681;29555;30485	205		395;396	243		55;311
A0A0U1RQK7			tr|A0A0U1RQK7|A0A0U1RQK7_HUMAN Eukaryotic translation initiation factor 4 gamma 3 OS=Homo sapiens OX=9606 GN=EIF4G3 PE=1 SV=2	1	58	1	44	2	54	4	54	195.3	1774	0	218.25	0.4	28.5	0.8	33.8	1.7	33.5	804670	807260000	63801000	1316400000	82098000	1379600000	4.89012e+07	1.16775e+09	23.8798	4.57772	105	59;76;223;523;658;697;815;1017;1082;1113;1115;1174;1175;1324;1469;1700;1784;1848;2359;2360;2991;3045;3594;3622;4036;4125;4278;4645;4663;4664;4685;4875;5072;5130;5131;5371;5494;5545;5641;5738;5925;6557;6640;6680;6754;6836;7127;7481;7704;7711;7880;8378;8605;8627;8777;8914;9072;9515	True;True;True;True;True;True;True;True;True;True;True;True;True;True;True;True;True;True;True;True;True;True;True;True;True;True;True;True;True;True;True;True;False;False;False;True;True;True;False;False;False;True;True;True;True;True;True;True;True;True;True;True;True;True;True;True;True;True	66;83;240;573;729;769;908;1134;1201;1234;1236;1303;1304;1480;1637;1888;1981;2047;2608;2609;3297;3355;3947;3977;4435;4532;4694;5084;5104;5105;5129;5338;5546;5608;5609;5880;5881;6012;6069;6185;6186;6343;6344;6345;6606;7398;7399;7510;7511;7569;7570;7679;7805;7806;8132;8517;8764;8771;8951;9522;9778;9804;9965;10116;10302;10813	231;232;233;287;766;1969;1970;1971;1972;1973;2498;2499;2500;2633;2634;2635;3087;3088;3804;3805;3806;4024;4025;4026;4027;4028;4029;4121;4122;4126;4127;4128;4376;4377;4378;4964;4965;4966;4967;4968;5501;5502;5503;6403;6404;6724;6725;6726;6920;6921;6922;6923;6924;6925;8787;8788;8789;8790;8791;8792;11432;11433;11434;11618;11619;11620;13761;13762;13864;13865;13866;15590;15591;15592;15923;15924;15925;16…	216;217;218;260;653;1660;1661;1662;1663;2134;2135;2250;2639;2640;3244;3433;3434;3435;3524;3525;3527;3740;3741;3742;4242;4243;4244;4245;4246;4247;4710;4711;5495;5496;5772;5773;5774;5933;5934;5935;5936;5937;5938;7635;7636;7637;7638;7639;7640;7641;9984;9985;9986;10158;10159;10160;12013;12014;12100;12101;12102;13577;13882;13883;13884;14380;14381;15539;15540;15587;15588;15589;15651;15652;15653;16397;1…	218;260;653;1660;2134;2250;2639;3244;3434;3524;3527;3740;3742;4247;4710;5496;5773;5935;7637;7640;9986;10159;12014;12101;13577;13883;14381;15540;15588;15589;15651;16397;17042;17224;17229;18028;18338;18507;18800;19209;19998;22312;22604;22760;23057;23394;24387;25465;26224;26243;26821;28672;29442;29545;30005;30528;31109;32698			19;20;21;22;23;24;25;26;27			349;958;963;1012;1093;1099;1138;1145;1466
P62241;Q5JR95	40S ribosomal protein S8	RPS8	sp|P62241|RS8_HUMAN 40S ribosomal protein S8 OS=Homo sapiens OX=9606 GN=RPS8 PE=1 SV=2;tr|Q5JR95|Q5JR95_HUMAN 40S ribosomal protein S8 OS=Homo sapiens OX=9606 GN=RPS8 PE=1 SV=1	2	16	1	11	2	13	1	16	24.205	208	0	209.44	5.8	45.7	10.1	59.6	5.8	59.6	2914000	806580000	5491300	1307300000	4915400	2810300000	4.44023e+06	1.64139e+09	369.664	8.53007	713	140;141;1787;1788;3711;4005;4542;4695;5003;5004;5487;5488;5489;5822;6848;9400	True;True;True;True;True;True;True;True;True;True;True;True;True;True;True;True	153;154;1984;1985;4073;4074;4397;4972;5140;5475;5476;6005;6006;6007;6469;6470;7820;7821;10681	495;496;497;498;499;6733;6734;6735;6736;6737;14208;14209;14210;14211;14212;14213;14214;14215;14216;15431;15432;15433;17533;17534;17535;17536;17537;17538;18068;18069;18070;19349;19350;19351;19352;19353;21094;21095;21096;21097;21098;21099;21100;21101;21102;21103;21104;21105;21106;21107;21108;21109;21110;21111;22555;22556;22557;22558;26946;26947;26948;26949;26950;26951;26952;37145;37146;37147	427;428;429;430;5780;5781;5782;5783;5784;12393;12394;12395;12396;12397;12398;12399;12400;12401;12402;13450;13451;13452;13453;13454;15233;15234;15235;15236;15237;15238;15682;15683;15684;16838;16839;16840;16841;16842;16843;18309;18310;18311;18312;18313;18314;18315;18316;18317;18318;18319;18320;18321;18322;18323;19549;19550;19551;19552;23435;23436;23437;23438;23439;23440;32288;32289	427;430;5780;5782;12397;13453;15236;15683;16838;16843;18313;18314;18322;19550;23440;32288	293;294;295			84;87;99
P39023;G5E9G0;H7C422;B5MCW2;H7C3M2;F8WCR1;Q92901	60S ribosomal protein L3	RPL3	sp|P39023|RL3_HUMAN 60S ribosomal protein L3 OS=Homo sapiens OX=9606 GN=RPL3 PE=1 SV=2;tr|G5E9G0|G5E9G0_HUMAN 60S ribosomal protein L3 OS=Homo sapiens OX=9606 GN=RPL3 PE=1 SV=1;tr|H7C422|H7C422_HUMAN 60S ribosomal protein L3 (Fragment) OS=Homo sapiens OX=9	7	22	0	16	1	20	1	19	46.108	403	0	95.638	0	37.5	2	46.4	2	44.7		782180000	2224100	1139500000	2500400	998570000	2362250	9.73417e+08	412.072	8.68675	648	271;320;351;992;1951;2228;3344;3669;3670;4129;4467;4484;4538;4739;6080;7349;7492;7596;8458;8459;8527;8544	True;True;True;True;True;True;True;True;True;True;True;True;True;True;True;True;True;True;True;True;True;True	290;345;378;379;380;1106;2164;2466;3679;4028;4029;4536;4894;4912;4968;5185;6783;8370;8530;8531;8644;9618;9619;9695;9712	924;925;926;1126;1127;1128;1233;1234;1235;1236;1237;1238;1239;1240;1241;1242;1243;3710;3711;3712;3713;3714;7307;7308;7309;8350;8351;8352;8353;12710;12711;12712;14050;14051;14052;14053;14054;14055;15935;15936;15937;17263;17264;17265;17316;17317;17318;17319;17320;17517;17518;18200;23689;23690;28897;28898;29407;29408;29409;29410;29411;29850;29851;29852;33281;33282;33283;33284;33285;33286;33549;33550…	786;940;1037;1038;1039;1040;1041;1042;1043;1044;1045;3172;3173;3174;3175;3176;6261;6262;7241;7242;7243;11106;11107;11108;12263;12264;12265;12266;12267;12268;13892;15013;15014;15060;15061;15062;15063;15064;15220;15221;15795;20564;20565;25062;25063;25490;25491;25492;25493;25494;25869;25870;25871;25872;28907;28908;28909;28910;28911;28912;29191;29192;29193;29236	786;940;1039;3175;6261;7242;11107;12265;12268;13892;15013;15062;15220;15795;20565;25063;25492;25871;28908;28911;29193;29236	261		534;535;536;537;538	186		53;181;216;332;389
J3QL05;J3KP15;Q01130;Q9BRL6	Serine/arginine-rich splicing factor 2	SRSF2	tr|J3QL05|J3QL05_HUMAN Serine/arginine-rich splicing factor 2 (Fragment) OS=Homo sapiens OX=9606 GN=SRSF2 PE=1 SV=1;tr|J3KP15|J3KP15_HUMAN Serine/arginine-rich splicing factor 2 (Fragment) OS=Homo sapiens OX=9606 GN=SRSF2 PE=1 SV=8;sp|Q01130|SRSF2_HUMAN Se	4	6	0	6	0	6	0	5	15.156	130	0	56.285	0	51.5	0	51.5	0	46.2		753650000		734720000		152190000		5.46853e+08			450	958;7978;7979;8398;8734;9452	True;True;True;True;True;True	1066;9062;9063;9064;9545;9921;10741	3562;3563;3564;3565;3566;3567;3568;31342;31343;31344;31345;31346;31347;31348;33053;33054;33055;34347;34348;34349;37333;37334;37335;37336;37337	3038;3039;3040;3041;3042;3043;27186;27187;27188;27189;27190;27191;27192;27193;27194;28717;29880;29881;32462;32463;32464;32465	3043;27192;27194;28717;29880;32465			312;313;314			13;72;75
P18124;A8MUD9;C9JZ88;C9JIJ5	60S ribosomal protein L7	RPL7	sp|P18124|RL7_HUMAN 60S ribosomal protein L7 OS=Homo sapiens OX=9606 GN=RPL7 PE=1 SV=1;tr|A8MUD9|A8MUD9_HUMAN 60S ribosomal protein L7 OS=Homo sapiens OX=9606 GN=RPL7 PE=1 SV=1	4	14	2	13	2	14	3	12	29.225	248	0	126.66	13.3	41.5	9.7	42.3	14.9	37.1	605370	746080000	2058800	946460000	3336000	1457600000	2.00006e+06	1.05005e+09	525.008	9.0362	606	322;2058;2059;3499;4068;4130;4304;4479;4503;5360;6964;7037;7948;8425	True;True;True;True;True;True;True;True;True;True;True;True;True;True	347;2282;2283;3850;4471;4537;4720;4907;4931;5868;7950;8034;9027;9576	1131;1132;1133;7716;7717;7718;7719;7720;7721;7722;7723;7724;7725;13421;13422;13423;13424;15727;15728;15729;15730;15731;15732;15938;15939;15940;15941;15942;15943;16598;17298;17299;17300;17301;17302;17303;17382;17383;17384;20701;20702;27438;27439;27440;27753;27754;27755;31196;31197;31198;31199;31200;31201;31202;33134;33135;33136;33137;33138;33139;33140;33141;33142;33143	942;943;6608;6609;6610;6611;6612;6613;6614;6615;11723;11724;11725;11726;11727;13693;13694;13695;13696;13697;13698;13893;13894;13895;13896;14453;14454;15043;15044;15045;15046;15047;15048;15049;15050;15105;15106;17990;23852;23853;24107;27052;27053;27054;27055;27056;28785;28786;28787;28788;28789;28790;28791;28792	943;6608;6612;11725;13694;13895;14454;15047;15106;17990;23853;24107;27054;28788
O95793;Q5JW30;A0A087X1A5;Q5JW28;F6UDC6	Double-stranded RNA-binding protein Staufen homolog 1	STAU1	sp|O95793|STAU1_HUMAN Double-stranded RNA-binding protein Staufen homolog 1 OS=Homo sapiens OX=9606 GN=STAU1 PE=1 SV=2;tr|Q5JW30|Q5JW30_HUMAN Double-stranded RNA-binding protein Staufen homolog 1 OS=Homo sapiens OX=9606 GN=STAU1 PE=1 SV=1;tr|A0A087X1A5|A0A	5	27	1	22	1	22	2	24	63.182	577	0	114.18	3.6	38.8	1.6	40.6	3.3	45.4	127720	746040000	307780	751790000	754680	852840000	396727	7.83557e+08	1975.05	10.9477	544	1729;1824;1894;1969;1970;3830;4191;4360;4385;4514;5110;5240;5794;5796;5797;5849;6037;6085;6086;7295;8229;8328;9079;9104;9105;9175;9196	True;True;True;True;True;True;True;True;True;True;True;True;True;True;True;True;True;True;True;True;True;True;True;True;True;True;True	1918;2023;2101;2182;2183;4204;4600;4779;4804;4944;5585;5738;6437;6439;6440;6500;6726;6789;6790;8310;9347;9463;10309;10334;10335;10417;10440;10441	6498;6499;6500;6501;6502;6503;6852;6853;6854;7088;7089;7378;7379;7380;7381;7382;7383;7384;7385;14736;14737;14738;16169;16170;16171;16172;16173;16843;16844;16845;16924;17447;19737;19738;20274;20275;20276;20277;22442;22443;22444;22450;22451;22452;22453;22454;22455;22651;23480;23481;23482;23483;23704;23705;23706;23707;23708;23709;23710;28677;28678;28679;32325;32326;32327;32328;32329;32330;32781;3278…	5572;5573;5574;5575;5576;5577;5882;5883;6071;6322;6323;6324;6325;6326;12853;12854;12855;14078;14079;14080;14081;14082;14647;14648;14649;14719;15163;17163;17164;17617;17618;19451;19452;19459;19460;19461;19462;19463;19464;19638;20391;20392;20393;20578;20579;20580;20581;20582;20583;20584;20585;24871;28060;28061;28062;28063;28064;28065;28475;28476;28477;28478;31135;31136;31137;31208;31209;31210;31211…	5575;5883;6071;6322;6326;12854;14081;14647;14719;15163;17164;17618;19451;19461;19463;19638;20391;20582;20585;24871;28063;28475;31137;31209;31211;31497;31587	199		385;386	394		348;563
P52597;A0A1B0GW42	Heterogeneous nuclear ribonucleoprotein F;Heterogeneous nuclear ribonucleoprotein F, N-terminally processed	HNRNPF	sp|P52597|HNRPF_HUMAN Heterogeneous nuclear ribonucleoprotein F OS=Homo sapiens OX=9606 GN=HNRNPF PE=1 SV=3	2	18	2	16	2	18	2	15	45.671	415	0	323.31	6	50.1	6.5	61.2	6.5	53.7	875450	740210000		1061300000		1194600000	875450	9.98703e+08	1140.79	10.1558	687	753;1203;2290;2916;2917;3431;4023;5728;5729;5766;6304;6762;7174;7987;8092;8800;9198;9427	False;True;True;True;True;True;True;True;True;True;True;True;True;True;True;False;True;True	834;835;836;1337;1338;2535;2536;3216;3217;3771;4415;6327;6328;6329;6393;6394;6395;7042;7689;7690;8180;9073;9191;9989;10443;10444;10710;10711	2847;2848;2849;2850;2851;2852;2853;2854;2855;2856;2857;2858;2859;2860;2861;2862;2863;2864;2865;2866;2867;2868;4503;4504;4505;4506;4507;4508;4509;8577;8578;8579;8580;8581;8582;8583;8584;11171;11172;11173;11174;11175;13097;13098;13099;13100;13101;13102;15490;15491;15492;15493;15494;15495;15496;22108;22109;22110;22111;22112;22113;22114;22115;22313;22314;22315;22316;22317;22318;24562;24563;24564;2456…	2434;2435;2436;2437;2438;2439;2440;2441;2442;2443;2444;2445;2446;2447;2448;2449;2450;3845;3846;3847;3848;3849;3850;7430;7431;7432;7433;7434;7435;7436;9768;9769;9770;9771;11444;11445;11446;11447;11448;11449;13495;13496;13497;13498;13499;19163;19164;19165;19166;19167;19168;19340;19341;19342;19343;19344;19345;19346;21338;21339;21340;21341;21342;23082;23083;23084;23085;23086;23087;23088;24514;24515;2…	2447;3845;7436;9769;9770;11448;13496;19163;19168;19345;21342;23083;24515;27220;27537;30071;31596;32360	150;151		580;581;582;583;584;585;586	303;307		2;93;202;231;271;293;345
A0A2R8YDM9;A0A2R8Y5A6;H0YH87;A0A2R8Y7P6;F8VQP2;V9GY86;A0A5F9ZI57;A0A2R8Y7E6;A0A5F9ZHX3;A0A5F9ZHW5;Q99700;A0A5F9ZHH4;A0A5F9ZH85;A0A2R8YGV1	Ataxin-2	ATXN2	tr|A0A2R8YDM9|A0A2R8YDM9_HUMAN Ataxin-2 OS=Homo sapiens OX=9606 GN=ATXN2 PE=1 SV=1;tr|A0A2R8Y5A6|A0A2R8Y5A6_HUMAN Ataxin-2 OS=Homo sapiens OX=9606 GN=ATXN2 PE=1 SV=1;tr|H0YH87|H0YH87_HUMAN Ataxin-2 OS=Homo sapiens OX=9606 GN=ATXN2 PE=1 SV=2;tr|A0A2R8Y7P6|A	14	26	0	19	0	22	0	24	105.13	968	0	323.31	0	25.6	0	32.2	0	34.3		722610000		956420000		1160800000		946610000			126	582;907;933;963;1169;1229;1308;2808;2809;3133;5318;5783;5898;6159;6522;6667;6872;6887;6946;7897;8403;8551;8552;9563;9616;9672	True;True;True;True;True;True;True;True;True;True;True;True;True;True;True;True;True;True;True;True;True;True;True;True;True;True	646;1005;1034;1071;1298;1373;1464;3102;3103;3453;5823;5824;6420;6559;6875;7343;7549;7550;7853;7869;7930;8971;9550;9719;9720;10864;10921;10980	2223;2224;2225;2226;2227;2228;3396;3465;3583;4359;4360;4361;4362;4363;4616;4617;4618;4619;4620;4621;4908;4909;10747;10748;10749;10750;10751;10752;10753;10754;10755;11909;11910;11911;20555;20556;20557;20558;20559;20560;22386;22387;22388;22389;22390;22391;22392;22393;22394;22857;22858;22859;23987;25476;25477;25478;26112;26113;26114;26115;26116;26117;26118;26119;27060;27109;27110;27111;27112;27371;2…	1877;1878;1879;1880;1881;1882;2895;2956;3055;3727;3728;3729;3730;3944;3945;3946;4197;4198;9421;9422;9423;9424;9425;9426;10412;10413;10414;17866;17867;17868;17869;17870;19400;19401;19402;19403;19404;19835;19836;19837;20845;22144;22145;22146;22697;22698;22699;22700;22701;22702;22703;22704;23534;23573;23574;23575;23797;23798;23799;26866;26867;26868;26869;26870;26871;28725;28726;28727;29256;29257;292…	1878;2895;2956;3055;3729;3944;4197;9422;9425;10414;17868;19404;19836;20845;22145;22703;23534;23574;23797;26867;28726;29257;29262;32832;33008;33177			60;61;62;63			108;165;655;854
P26373;J3QSB4;H3BTH3;J3KS98;H3BUK8	60S ribosomal protein L13	RPL13	sp|P26373|RL13_HUMAN 60S ribosomal protein L13 OS=Homo sapiens OX=9606 GN=RPL13 PE=1 SV=4;tr|J3QSB4|J3QSB4_HUMAN 60S ribosomal protein L13 (Fragment) OS=Homo sapiens OX=9606 GN=RPL13 PE=1 SV=1	5	11	0	11	1	10	0	9	24.261	211	0	79.809	0	43.1	4.7	37.9	0	37.9		716750000	477480	1074800000		1430800000	477480	1.07412e+09	2249.55	11.1354	621	425;2649;3511;4630;5904;6278;7147;7870;8579;8580;8863	True;True;True;True;True;True;True;True;True;True;True	461;2926;3863;5067;5068;6567;6568;7013;8152;8940;9750;9751;10062	1537;10110;10111;10112;13468;13469;13470;13471;13472;17845;17846;17847;17848;17849;17850;22881;22882;22883;22884;22885;24462;24463;24464;24465;24466;24467;28171;28172;28173;28174;28175;28176;28177;30872;30873;30874;30875;30876;33750;33751;33752;33753;33754;33755;33756;34877;34878;34879;34880;34881;34882	1283;8858;8859;11759;11760;11761;15490;15491;15492;15493;15494;15495;19855;19856;19857;21262;21263;21264;21265;21266;24446;24447;24448;24449;24450;26779;26780;26781;26782;29356;29357;29358;29359;29360;29361;30364;30365;30366;30367;30368	1283;8859;11760;15495;19857;21265;24449;26779;29357;29361;30368	240		490;491	6		8;155
Q86V81;E9PB61	THO complex subunit 4	ALYREF	sp|Q86V81|THOC4_HUMAN THO complex subunit 4 OS=Homo sapiens OX=9606 GN=ALYREF PE=1 SV=3;tr|E9PB61|E9PB61_HUMAN THO complex subunit 4 OS=Homo sapiens OX=9606 GN=ALYREF PE=1 SV=1	2	7	0	6	0	6	0	7	26.888	257	0	105.99	0	40.1	0	40.1	0	40.1		694360000		747270000		945290000		795640000			932	153;6162;6321;6620;6713;6852;7580	True;True;True;True;True;True;True	166;6878;7059;7482;7483;7616;7617;7826;7827;7828;8626	537;538;539;23997;23998;23999;24000;24001;24002;24608;25918;25919;25920;25921;25922;25923;25924;25925;26321;26322;26323;26324;26325;26326;26327;26328;26329;26330;26331;26332;26333;26334;26969;26970;26971;26972;26973;26974;29776;29777;29778;29779;29780;29781	459;460;461;20855;20856;20857;20858;20859;20860;21381;22527;22528;22529;22530;22531;22532;22533;22534;22535;22888;22889;22890;22891;22892;22893;22894;22895;22896;22897;22898;23455;23456;23457;23458;23459;23460;23461;25804;25805;25806;25807;25808;25809	461;20859;21381;22535;22888;23457;25805	401		841;842;843	167		5;7;176
P62995;H7BXF3;H7C2L4	Transformer-2 protein homolog beta	TRA2B	sp|P62995|TRA2B_HUMAN Transformer-2 protein homolog beta OS=Homo sapiens OX=9606 GN=TRA2B PE=1 SV=1;tr|H7BXF3|H7BXF3_HUMAN Transformer-2 protein homolog beta (Fragment) OS=Homo sapiens OX=9606 GN=TRA2B PE=1 SV=1;tr|H7C2L4|H7C2L4_HUMAN Transformer-2 protein	3	13	0	11	0	12	0	11	33.665	288	0	88.208	0	36.1	0	43.4	0	41		692570000		1006900000		1039500000		912990000			742	89;577;2583;2584;3264;3959;7065;7066;7126;7262;7769;8609;9443	True;True;True;True;True;True;True;True;True;True;True;True;True	102;641;2853;2854;3592;4349;8063;8064;8131;8272;8831;9782;10731	355;356;357;358;359;360;2200;2201;2202;2203;9819;9820;9821;9822;9823;9824;9825;9826;12381;12382;12383;12384;12385;12386;15279;15280;15281;15282;27849;27850;27851;28098;28099;28100;28533;28534;28535;30473;30474;30475;33861;33862;37293;37294;37295;37296;37297;37298;37299;37300	314;315;316;317;318;1857;1858;1859;1860;8592;8593;8594;8595;8596;8597;8598;8599;8600;8601;10819;10820;10821;10822;10823;13318;13319;13320;13321;24181;24182;24183;24382;24383;24746;24747;24748;26438;26439;29452;32428;32429;32430;32431;32432	315;1860;8594;8599;10819;13319;24181;24183;24382;24747;26438;29452;32432			672			208
Q14103;H0Y8G5;H0YA96;D6RAF8;D6RF44;D6RD83;D6RBQ9	Heterogeneous nuclear ribonucleoprotein D0	HNRNPD	sp|Q14103|HNRPD_HUMAN Heterogeneous nuclear ribonucleoprotein D0 OS=Homo sapiens OX=9606 GN=HNRNPD PE=1 SV=1;tr|H0Y8G5|H0Y8G5_HUMAN Heterogeneous nuclear ribonucleoprotein D0 (Fragment) OS=Homo sapiens OX=9606 GN=HNRNPD PE=1 SV=8;tr|H0YA96|H0YA96_HUMAN Het	7	16	0	15	1	16	2	14	38.434	355	0	323.31	0	43.4	3.9	43.4	5.9	35.8		690690000	750530	996750000	1916100	1027900000	1333315	9.05113e+08	678.844	9.40694	827	1945;1973;2090;2189;2190;2593;2594;2609;3428;3533;3631;3952;4683;5665;5666;9466	True;True;True;True;True;True;True;True;True;True;True;True;True;True;True;True	2156;2186;2317;2422;2423;2863;2864;2882;3768;3885;3986;4341;5127;6221;6222;6223;6224;10757	7279;7280;7398;7399;7810;7811;7812;8171;8172;8173;8174;8175;8176;9852;9853;9854;9855;9856;9857;9858;9935;9936;9937;13081;13082;13083;13084;13085;13086;13528;13529;13530;13531;13532;13533;13534;13535;13536;13907;13908;13909;13910;13911;13912;15241;15242;15243;18025;18026;18027;18028;21790;21791;21792;21793;21794;21795;21796;21797;21798;37405;37406;37407	6240;6241;6336;6692;6693;6694;7073;7074;7075;7076;7077;7078;8625;8626;8627;8628;8629;8630;8701;11432;11433;11434;11435;11436;11437;11809;11810;11811;11812;11813;11814;12141;12142;12143;12144;12145;12146;13294;13295;15648;15649;18904;18905;18906;18907;18908;18909;32535	6240;6336;6694;7073;7078;8625;8628;8701;11435;11812;12141;13294;15649;18907;18908;32535			752;753;754			99;155;215
A0A7I2V5S2;A0A7I2YQC0;P06748;A0A7I2V433;A0A7I2V2X9;A0A7I2V3U2;A0A7I2V5J8;E5RI98;A0A7I2V4G8;A0A7I2V3G5;A0A7I2V579;E5RGW4	Nucleophosmin	NPM1	tr|A0A7I2V5S2|A0A7I2V5S2_HUMAN Nucleophosmin OS=Homo sapiens OX=9606 GN=NPM1 PE=4 SV=1;tr|A0A7I2YQC0|A0A7I2YQC0_HUMAN Nucleophosmin OS=Homo sapiens OX=9606 GN=NPM1 PE=4 SV=1;sp|P06748|NPM_HUMAN Nucleophosmin OS=Homo sapiens OX=9606 GN=NPM1 PE=1 SV=2;tr|A0A	12	12	2	11	0	10	0	11	33.875	305	0	298.06	9.8	33.8	0	39.7	0	45.9	4627600	647080000		547820000		715760000	4627600	6.36887e+08	137.628	7.10463	193	150;151;3038;3039;4553;5114;5115;5770;5772;8489;8490;8621	True;True;True;True;True;True;True;True;True;True;True;True	163;164;3347;3348;4983;5589;5590;6400;6401;6403;9655;9656;9798	524;525;526;527;528;529;530;531;532;533;11596;11597;11598;11599;11600;11601;11602;17573;17574;19746;19747;19748;19749;22329;22330;22331;22332;22333;22334;22335;22336;22337;22338;22342;22343;22344;33434;33435;33436;33437;33438;33939;33940;33941;33942;33943;33944	450;451;452;453;454;455;10139;10140;10141;10142;10143;10144;15263;15264;17173;17174;17175;17176;19355;19356;19357;19358;19359;19360;19361;19362;19363;19365;19366;19367;19368;29076;29077;29078;29079;29080;29529;29530;29531;29532;29533;29534	450;453;10139;10143;15264;17173;17175;19356;19368;29076;29080;29534			112;113;114			65;81;289
Q02878;F8VZ45;U3KQR5;F8VR69;F8VZA3;F8VWR1;F8VU16	60S ribosomal protein L6	RPL6	sp|Q02878|RL6_HUMAN 60S ribosomal protein L6 OS=Homo sapiens OX=9606 GN=RPL6 PE=1 SV=3	7	16	0	15	0	16	0	13	32.728	288	0	91.215	0	43.4	0	45.1	0	39.2		644600000		534430000		777890000		6.52307e+08			778	707;810;2429;3414;3415;3416;3541;4405;6583;6584;7931;8901;8902;9396;9687;9688	True;True;True;True;True;True;True;True;True;True;True;True;True;True;True;True	780;900;2688;3754;3755;3756;3893;4826;7433;7434;9009;10102;10103;10677;10996;10997	2669;2670;2671;3060;3061;3062;9210;9211;9212;13024;13025;13026;13027;13028;13029;13030;13031;13032;13033;13034;13035;13568;13569;16994;16995;16996;25772;25773;25774;25775;31130;31131;31132;31133;35022;35023;35024;35025;35026;35027;35028;35029;37134;37135;37136;38218;38219;38220;38221;38222;38223;38224	2277;2278;2279;2618;2619;2620;8066;8067;8068;11387;11388;11389;11390;11391;11392;11393;11394;11395;11844;14778;14779;14780;22402;22403;22404;22405;26995;26996;30494;30495;30496;30497;30498;32278;32279;32280;33226;33227;33228;33229;33230;33231;33232	2277;2620;8066;11387;11389;11393;11844;14779;22404;22405;26995;30497;30498;32280;33226;33230	317			101
P06730;D6RBW1;D6RFJ3;H0Y8J7	Eukaryotic translation initiation factor 4E	EIF4E	sp|P06730|IF4E_HUMAN Eukaryotic translation initiation factor 4E OS=Homo sapiens OX=9606 GN=EIF4E PE=1 SV=2;tr|D6RBW1|D6RBW1_HUMAN Eukaryotic translation initiation factor 4E OS=Homo sapiens OX=9606 GN=EIF4E PE=1 SV=1	4	9	0	8	0	8	0	7	25.097	217	0	161.24	0	39.6	0	37.3	0	37.8		638560000		878640000		1424200000		9.80467e+08			565	787;788;1038;1498;2529;3496;4078;8105;8506	True;True;True;True;True;True;True;True;True	872;873;1157;1668;2798;3846;4481;9208;9674	2969;2970;2971;2972;2973;2974;2975;2976;3878;3879;3880;3881;3882;5625;5626;9595;9596;13411;13412;13413;13414;15762;15763;15764;15765;15766;15767;31804;31805;31806;31807;33485;33486	2539;2540;2541;2542;2543;2544;2545;2546;2547;3306;3307;3308;4820;8411;8412;11714;11715;11716;13736;13737;13738;13739;13740;13741;27596;27597;27598;27599;29126	2539;2543;3306;4820;8412;11716;13739;27598;29126			397			101
Q96I24;A0A494C1K6	Far upstream element-binding protein 3	FUBP3	sp|Q96I24|FUBP3_HUMAN Far upstream element-binding protein 3 OS=Homo sapiens OX=9606 GN=FUBP3 PE=1 SV=2	2	20	0	17	0	18	0	19	61.64	572	0	109.22	0	46.3	0	45.8	0	47		616740000		682680000		814770000		704730000			1015	198;222;915;1035;2132;2540;3225;3549;3914;3921;3922;5681;5782;5905;6112;6732;7070;7494;8462;8746	True;True;True;True;True;True;True;True;True;True;True;True;True;True;True;True;True;True;True;True	214;239;1016;1154;2363;2809;3552;3901;4296;4307;4308;6247;6248;6419;6569;6818;7645;7646;8068;8533;9622;9934	671;672;673;674;675;763;764;765;3414;3866;3867;3868;7964;7965;7966;9631;9632;9633;9634;9635;9636;12244;12245;12246;13592;13593;13594;15054;15055;15056;15057;15058;15059;15118;15119;15120;15121;21858;21859;21860;21861;21862;22383;22384;22385;22886;22887;22888;23808;23809;23810;26421;26422;26423;26424;27861;27862;27863;27864;27865;27866;29415;29416;29417;29418;29419;29420;33292;33293;33294;33295;33…	578;579;580;581;650;651;652;2913;3296;3297;3298;6868;6869;8440;8441;8442;8443;10698;10699;10700;11862;11863;11864;13140;13141;13142;13143;13144;13145;13146;13197;13198;13199;13200;13201;13202;18953;18954;18955;18956;19398;19399;19858;19859;20677;20678;22976;22977;22978;24193;24194;24195;24196;24197;24198;25498;25499;25500;25501;28917;28918;28919;28920;28921;28922;29917	578;650;2913;3298;6868;8440;10699;11864;13142;13199;13202;18954;19398;19859;20678;22977;24195;25498;28921;29917	422;423		888;889;890	150;156		14;88;251
Q9UBQ5;K7ERF1;K7ES31;A0A087WVB9;K7EQM4;K7EK53;B4DQ48	Eukaryotic translation initiation factor 3 subunit K	EIF3K	sp|Q9UBQ5|EIF3K_HUMAN Eukaryotic translation initiation factor 3 subunit K OS=Homo sapiens OX=9606 GN=EIF3K PE=1 SV=1;tr|K7ERF1|K7ERF1_HUMAN Eukaryotic translation initiation factor 3 subunit K OS=Homo sapiens OX=9606 GN=EIF3K PE=1 SV=1;tr|K7ES31|K7ES31_HU	7	12	0	8	0	11	1	10	25.059	218	0	146.39	0	41.7	0	67	5	56.4		607850000		1079800000	651460	2156600000	651460	1.28142e+09	1966.99	10.9418	1135	530;552;1868;2227;2779;3538;4214;5614;9337;9462;9577;9668	True;True;True;True;True;True;True;True;True;True;True;True	580;608;2068;2069;2465;3072;3890;4625;6145;10608;10753;10881;10976	1986;1987;1988;1989;1990;1991;2074;2075;2076;2077;2078;2079;6981;6982;6983;6984;6985;6986;6987;6988;6989;8348;8349;10634;10635;10636;10637;10638;10639;10640;13559;13560;13561;16243;16244;16245;21559;21560;21561;21562;21563;21564;21565;36869;37392;37393;37394;37823;37824;37825;37826;37827;38149;38150	1676;1677;1678;1679;1680;1681;1749;1750;1751;1752;1753;1754;5988;5989;5990;5991;5992;5993;5994;5995;7239;7240;9322;9323;9324;9325;9326;9327;11834;11835;11836;11837;14143;14144;14145;18706;18707;18708;18709;18710;18711;18712;32078;32079;32523;32524;32525;32875;32876;32877;32878;32879;33172	1681;1752;5988;7240;9327;11835;14145;18710;32079;32524;32875;33172			970;971;972;973			3;7;161;214
Q92615;A0A087X183;H0Y641;B5MCU2;X6RCG6;V9GYI5	La-related protein 4B	LARP4B	sp|Q92615|LAR4B_HUMAN La-related protein 4B OS=Homo sapiens OX=9606 GN=LARP4B PE=1 SV=3	6	27	1	21	0	23	0	24	80.551	738	0	86.56	1.1	33.1	0	37.7	0	36.9	114960000	601910000		675530000		752690000	114960000	676710000	5.88648	2.55741	994	360;1704;1705;1917;2012;3001;3298;4313;4371;4390;4577;5250;5427;5434;5895;6266;7602;7603;7702;7703;7954;8077;8267;9149;9232;9544;9619	True;True;True;True;True;True;True;True;True;True;True;True;True;True;True;True;True;True;True;True;True;True;True;True;True;True;True	390;1892;1893;2125;2229;3307;3627;4729;4790;4810;5010;5748;5943;5951;6555;6556;7000;8650;8651;8762;8763;9034;9175;9389;10386;10483;10844;10924	1283;1284;6418;6419;6420;6421;7184;7185;7559;7560;11465;11466;11467;12502;12503;12504;12505;16632;16633;16634;16879;16880;16881;16942;16943;16944;17650;17651;20302;20303;20921;20922;20923;20940;20941;22843;22844;22845;22846;22847;22848;22849;22850;22851;22852;22853;24421;24422;24423;29875;29876;29877;29878;29879;29880;29881;29882;29883;29884;30230;30231;30232;31235;31236;31237;31708;32480;32481;3…	1081;5509;5510;5511;6150;6151;6152;6473;6474;10016;10017;10018;10937;10938;10939;14482;14483;14484;14680;14681;14682;14735;14736;14737;15320;17642;17643;18173;18174;18175;18189;18190;19826;19827;19828;19829;19830;19831;21223;21224;21225;25889;25890;25891;25892;25893;25894;25895;25896;25897;25898;26222;26223;27089;27090;27495;28200;28201;28202;28203;31392;31708;31709;32783;32784;32785;33014	1081;5509;5510;6150;6473;10018;10939;14482;14680;14737;15320;17642;18174;18190;19827;21223;25891;25896;26222;26223;27089;27495;28200;31392;31708;32783;33014	412;413			322;639
Q14240;E7EQG2;J3KSN7	Eukaryotic initiation factor 4A-II;Eukaryotic initiation factor 4A-II, N-terminally processed	EIF4A2	sp|Q14240|IF4A2_HUMAN Eukaryotic initiation factor 4A-II OS=Homo sapiens OX=9606 GN=EIF4A2 PE=1 SV=2;tr|E7EQG2|E7EQG2_HUMAN RNA helicase OS=Homo sapiens OX=9606 GN=EIF4A2 PE=1 SV=1	3	22	1	20	0	21	0	21	46.402	407	0	103.89	3.4	46.9	0	52.6	0	54.3	1126100	598990000		608030000		889610000	1126100	6.98877e+08	620.617	9.27756	832	1026;1027;1562;1771;2023;2780;2825;3191;3266;4179;4254;4488;5200;5201;5267;5672;6473;6987;8629;8697;8838;8950	True;True;True;False;True;False;False;True;False;True;True;False;True;True;True;False;False;False;False;False;True;False	1143;1144;1740;1966;2244;3073;3119;3515;3594;4588;4667;4916;5695;5696;5769;6233;6234;6235;7272;7273;7974;9806;9879;9880;10035;10036;10155	3836;3837;3838;3839;3840;3841;3842;5898;5899;5900;6676;6677;6678;7615;7616;7617;10641;10642;10643;10644;10645;10646;10825;10826;10827;10828;10829;10830;12142;12143;12144;12145;12146;12147;12391;12392;12393;12394;12395;12396;12397;16117;16118;16119;16120;16397;16398;16399;16400;16401;16402;16403;16404;16405;17328;17329;17330;17331;20131;20132;20133;20134;20135;20136;20364;20365;20366;20367;20368;2…	3268;3269;3270;3271;3272;3273;3274;3275;5043;5729;6524;6525;9328;9329;9330;9331;9332;9333;9334;9335;9336;9487;9488;9489;9490;9491;9492;9493;9494;10615;10616;10617;10618;10619;10828;10829;10830;10831;10832;10833;10834;14029;14030;14031;14032;14273;14274;14275;14276;14277;14278;14279;14280;14281;15069;15070;15071;17499;17500;17702;17703;17704;17705;17706;17707;17708;18925;18926;18927;18928;18929;18…	3269;3274;5043;5729;6525;9330;9488;10616;10830;14030;14277;15070;17499;17500;17703;18927;21958;23918;29549;29754;30290;30636			627;628;629;773;774;775			128;166;179;188;217;307
O15234;J3KSY7;J3QSC4	Protein CASC3	CASC3	sp|O15234|CASC3_HUMAN Protein CASC3 OS=Homo sapiens OX=9606 GN=CASC3 PE=1 SV=2;tr|J3KSY7|J3KSY7_HUMAN Protein CASC3 (Fragment) OS=Homo sapiens OX=9606 GN=CASC3 PE=1 SV=1	3	15	0	14	0	14	0	14	76.277	703	0	158.01	0	28	0	28	0	25.9		582740000		703580000		613620000		6.33313e+08			496	303;2883;3374;3418;4237;4570;6429;6761;7142;7198;7387;7779;8126;8156;8347	True;True;True;True;True;True;True;True;True;True;True;True;True;True;True	327;3179;3712;3758;4649;5003;7205;7206;7688;8147;8206;8409;8841;9234;9267;9485	1068;1069;1070;1071;1072;1073;1074;1075;1076;11052;12847;12848;12849;12850;13042;13043;13044;13045;13046;13047;13048;13049;16322;16323;16324;16325;16326;16327;17624;17625;17626;17627;17628;17629;25088;25089;25090;25091;25092;25093;26541;26542;28150;28151;28152;28153;28154;28155;28319;28320;28321;28322;28323;28324;29000;29001;29002;29003;29004;29005;30513;30514;30515;30516;30517;30518;31889;31890;…	898;899;900;901;902;903;9669;11239;11240;11241;11242;11402;11403;11404;11405;11406;11407;14214;14215;14216;14217;14218;15300;15301;15302;15303;21807;21808;21809;23080;23081;24426;24427;24428;24429;24430;24431;24568;24569;24570;24571;25146;25147;26466;26467;26468;26469;27670;27671;27672;27765;27766;27767;27768;27769;27770;28534;28535;28536;28537;28538	903;9669;11239;11407;14218;15303;21808;23081;24431;24570;25146;26469;27672;27770;28536
D4PHA4		GPBP1	tr|D4PHA4|D4PHA4_HUMAN GC-rich promoter binding protein 1, isoform CRA_c OS=Homo sapiens OX=9606 GN=GPBP1 PE=1 SV=1	1	26	1	24	2	23	2	23	55.525	493	0	323.31	3.9	62.5	5.9	62.5	5.9	60.9	10527000	574610000	7219700	746590000	7627500	947720000	8.45807e+06	7.56307e+08	89.4184	6.4825	297	336;645;1197;1198;1296;1608;2939;3396;3429;3999;4437;4438;5870;5887;5902;5914;6265;6454;6455;7546;7547;7659;7730;7731;7852;8775	True;True;True;True;True;True;True;True;True;True;True;True;True;True;True;True;True;True;True;True;True;True;True;True;True;True	361;716;1330;1331;1332;1451;1792;3239;3735;3736;3769;4391;4859;4860;6522;6523;6545;6565;6587;6588;6999;7245;7246;7247;8589;8590;8710;8790;8791;8922;9963	1175;1176;1177;1178;1179;1180;1181;2450;2451;2452;4477;4478;4479;4480;4481;4482;4483;4484;4485;4486;4487;4488;4489;4490;4870;4871;4872;4873;4874;4875;6101;6102;6103;11236;11237;11238;11239;11240;11241;12944;12945;12946;12947;12948;12949;12950;12951;12952;13087;13088;15410;15411;15412;17127;17128;17129;17130;17131;22711;22712;22713;22714;22715;22804;22805;22806;22807;22808;22879;22991;22992;22993;…	982;983;984;985;986;987;988;2091;2092;2093;3824;3825;3826;3827;3828;3829;3830;3831;3832;3833;3834;3835;3836;4170;4171;5219;5220;5221;9825;9826;9827;9828;9829;11317;11318;11319;11320;11321;11322;11438;13430;13431;13432;14902;14903;14904;14905;14906;19697;19698;19699;19700;19701;19702;19792;19793;19794;19853;19950;19951;21222;21895;21896;21897;21898;21899;21900;25699;25700;25701;25702;25703;25704;2…	985;2092;3832;3836;4170;5221;9825;11319;11438;13432;14902;14905;19699;19792;19853;19951;21222;21895;21899;25702;25706;26044;26296;26301;26723;30002	116;117;118;119;500			61;213;217;221;376
J3QR09;J3KTE4;A0A7I2YQG2;P84098;A0A7I2V638;A0A7I2V4U6;A0A7I2V2L0;A0A7I2V512	Ribosomal protein L19;60S ribosomal protein L19	RPL19	tr|J3QR09|J3QR09_HUMAN Ribosomal protein L19 OS=Homo sapiens OX=9606 GN=RPL19 PE=1 SV=1;tr|J3KTE4|J3KTE4_HUMAN Ribosomal protein L19 OS=Homo sapiens OX=9606 GN=RPL19 PE=1 SV=1;tr|A0A7I2YQG2|A0A7I2YQG2_HUMAN 60S ribosomal protein L19 OS=Homo sapiens OX=9606	8	9	0	9	0	9	0	9	23.134	193	0	47.826	0	31.6	0	31.6	0	31.6		572450000		900490000		1224000000		898980000			199	3392;3816;4350;4529;5005;5006;6992;8881;9297	True;True;True;True;True;True;True;True;True	3731;4189;4190;4767;4959;5477;5478;7979;10082;10552;10553	12925;12926;12927;12928;12929;14695;14696;14697;14698;14699;14700;16792;16793;16794;16795;16796;16797;17493;17494;17495;19354;19355;19356;19357;19358;19359;19360;19361;27538;27539;27540;34951;34952;34953;36646;36647;36648;36649;36650;36651	11304;11305;11306;11307;12812;12813;12814;12815;12816;12817;14615;14616;14617;14618;15199;15200;15201;15202;16844;16845;16846;16847;16848;16849;23934;30428;31883;31884;31885;31886;31887;31888;31889	11306;12812;14616;15202;16845;16849;23934;30428;31885	75;76		161;162	31;33		116;136
P19474;H0YDP8	E3 ubiquitin-protein ligase TRIM21	TRIM21	sp|P19474|RO52_HUMAN E3 ubiquitin-protein ligase TRIM21 OS=Homo sapiens OX=9606 GN=TRIM21 PE=1 SV=1	2	25	16	20	19	24	20	21	54.169	475	0	121.85	34.5	41.9	40.4	48.6	43.2	44.4	170640000	546890000	271680000	774870000	347940000	822470000	263420000	7.14743e+08	2.71332	1.44006	608	442;1076;1151;1500;2697;2751;3474;3687;3794;4607;4608;4746;4827;5333;5334;5882;6194;6581;6626;6627;6984;7916;7917;8043;8044	True;True;True;True;True;True;True;True;True;True;True;True;True;True;True;True;True;True;True;True;True;True;True;True;True	482;1195;1279;1670;2980;3040;3822;4046;4165;5041;5042;5192;5280;5840;5841;6540;6921;7430;7431;7491;7492;7493;7494;7971;8992;8993;9135;9136	1620;1621;4003;4004;4005;4006;4007;4297;4298;4299;4300;4301;4302;4303;5630;5631;5632;5633;5634;10294;10295;10296;10297;10298;10516;10517;10518;13305;13306;13307;13308;13309;14104;14105;14106;14107;14108;14109;14110;14111;14112;14599;14600;14601;14602;14603;17756;17757;17758;17759;17760;17761;17762;17763;18221;18222;18223;18653;18654;18655;18656;18657;18658;20606;20607;20608;20609;20610;20611;2061…	1356;1357;3415;3416;3417;3418;3419;3677;3678;3679;3680;3681;3682;4823;4824;4825;9026;9027;9028;9029;9030;9225;9226;11629;11630;11631;11632;12309;12310;12311;12312;12313;12314;12315;12316;12726;12727;15407;15408;15409;15410;15411;15412;15812;15813;16236;16237;16238;16239;16240;16241;17911;17912;17913;17914;17915;17916;17917;17918;17919;19774;19775;19776;19777;19778;19779;21017;21018;22392;22393;22…	1357;3416;3679;4825;9030;9226;11632;12311;12727;15408;15410;15813;16239;17912;17919;19778;21018;22394;22553;22558;23907;26953;26956;27389;27393			448;449			72;125
P05141;Q9H0C2	ADP/ATP translocase 2;ADP/ATP translocase 2, N-terminally processed	SLC25A5	sp|P05141|ADT2_HUMAN ADP/ATP translocase 2 OS=Homo sapiens OX=9606 GN=SLC25A5 PE=1 SV=7	2	12	3	9	6	10	6	10	32.852	298	0	31.408	10.1	27.9	20.5	29.9	19.8	32.2	16085000	527110000	28452000	961850000	28220000	1425300000	2.42523e+07	971420000	40.0547	5.3239	557	121;1015;1929;2503;2961;3162;4248;5081;6530;8034;8883;9414	True;True;True;True;True;True;True;True;True;True;True;True	134;1132;2137;2771;3264;3485;4661;5555;7353;7354;9124;10084;10696	439;440;441;442;443;3797;3798;3799;3800;7214;7215;9503;9504;11317;11318;11319;12034;12035;16381;16382;16383;19619;19620;19621;19622;19623;19624;19625;19626;19627;19628;19629;19630;25500;25501;25502;25503;25504;25505;25506;25507;31538;31539;31540;31541;31542;31543;34959;34960;37188;37189;37190;37191;37192;37193	382;383;384;385;3241;3242;6183;8335;9893;9894;9895;10519;10520;14259;14260;14261;17062;17063;17064;17065;17066;17067;17068;17069;22167;22168;22169;22170;22171;27352;27353;27354;27355;30434;32326;32327;32328;32329;32330;32331;32332	384;3241;6183;8335;9894;10519;14260;17069;22169;27353;30434;32331			393			250
K7EM56;A0A0B4J2B4;S4R417;K7ELC2;P62841;K7EQJ5;S4R456;K7EJ78	40S ribosomal protein S15	RPS15	tr|K7EM56|K7EM56_HUMAN 40S ribosomal protein S15 OS=Homo sapiens OX=9606 GN=RPS15 PE=1 SV=2;tr|A0A0B4J2B4|A0A0B4J2B4_HUMAN 40S ribosomal protein S15 OS=Homo sapiens OX=9606 GN=RPS15 PE=1 SV=1;tr|S4R417|S4R417_HUMAN 40S ribosomal protein S15 OS=Homo sapiens	8	7	0	6	0	7	0	6	12.99	112	0	53.848	0	30.4	0	54.5	0	30.4		520930000		826440000		1339500000		8.95623e+08			79	1481;3342;4173;4440;6296;6517;8115	True;True;True;True;True;True;True	1650;1651;3677;4581;4862;7034;7337;9220	5563;5564;5565;5566;5567;5568;5569;12702;12703;12704;12705;12706;12707;16095;16096;16097;16098;16099;17133;17134;17135;24541;24542;24543;25463;25464;25465;31846	4765;4766;4767;4768;4769;4770;11098;11099;11100;11101;11102;11103;14015;14016;14908;21322;22134;22135;27632	4769;11100;14016;14908;21322;22135;27632			30			37
Q13242;S4R3G0;H0YIB4	Serine/arginine-rich splicing factor 9	SRSF9	sp|Q13242|SRSF9_HUMAN Serine/arginine-rich splicing factor 9 OS=Homo sapiens OX=9606 GN=SRSF9 PE=1 SV=1;tr|S4R3G0|S4R3G0_HUMAN Serine/arginine-rich-splicing factor 9 OS=Homo sapiens OX=9606 GN=SRSF9 PE=1 SV=1;tr|H0YIB4|H0YIB4_HUMAN Serine/arginine-rich-spl	3	14	0	12	0	14	0	13	25.542	221	0	51.503	0	55.2	0	64.7	0	64.7		518790000		604920000		533560000		5.52423e+08			811	955;1062;1453;1721;2155;3138;3341;4113;5365;5919;7442;7453;7900;9010	True;True;True;True;True;True;True;True;False;True;True;True;True;True	1063;1181;1619;1909;2387;3460;3676;4519;5874;6596;8470;8482;8974;10225	3551;3552;3956;3957;3958;5448;5449;6466;6467;6468;8050;8051;8052;8053;8054;8055;11927;11928;11929;11930;11931;11932;12699;12700;12701;15876;15877;15878;20726;20727;20728;23021;23022;29228;29229;29230;29259;29260;29261;30990;30991;30992;35461;35462;35463;35464	3030;3375;3376;3377;4658;4659;5550;5551;5552;6953;6954;6955;6956;6957;10431;10432;10433;10434;10435;11096;11097;13841;13842;13843;18012;18013;18014;19973;25334;25335;25336;25356;25357;25358;26876;26877;30881;30882;30883;30884;30885	3030;3377;4659;5551;6956;10433;11096;13843;18013;19973;25335;25358;26876;30884			741			149
P63244;J3KPE3;D6R9L0;H0Y8W2;D6R9Z1;D6RHH4;H0YAF8;D6RAC2;D6RFX4;H0YAM7;D6REE5;D6RFZ9;E9PD14;D6RBD0;D6RAU2;H0Y8R5;D6RF23;D6RGK8;D6R909;D6RHJ5;H0Y9P0;D6RDI0	Guanine nucleotide-binding protein subunit beta-2-like 1;Guanine nucleotide-binding protein subunit beta-2-like 1, N-terminally processed	GNB2L1	sp|P63244|RACK1_HUMAN Receptor of activated protein C kinase 1 OS=Homo sapiens OX=9606 GN=RACK1 PE=1 SV=3;tr|J3KPE3|J3KPE3_HUMAN Receptor of-activated protein C kinase 1 OS=Homo sapiens OX=9606 GN=RACK1 PE=1 SV=1;tr|D6R9L0|D6R9L0_HUMAN Receptor of-activate	22	16	0	13	0	15	3	15	35.076	317	0	126.99	0	56.5	0	63.1	11.7	65.3		514940000		480670000	1427800	845620000	1427800	6.13743e+08	429.852	8.7477	747	1005;1048;1385;2386;2755;3390;3745;5500;5584;5585;5590;8298;9298;9299;9662;9676	True;True;True;True;True;True;True;True;True;True;True;True;True;True;True;True	1120;1167;1547;2637;3045;3046;3047;3729;4112;6021;6114;6115;6120;9429;10554;10555;10969;10984	3748;3749;3750;3913;3914;3915;3916;3917;5212;5213;5214;5215;9001;9002;9003;10536;10537;10538;10539;10540;10541;12920;12921;12922;14372;14373;14374;14375;14376;14377;14378;14379;21160;21161;21162;21163;21164;21477;21478;21479;21480;21481;21490;21491;32655;32656;32657;36652;36653;36654;36655;36656;38124;38125;38126;38175;38176	3204;3205;3206;3338;3339;3340;3341;4459;4460;4461;7883;7884;7885;9241;9242;9243;9244;9245;9246;9247;9248;11299;11300;11301;11302;12550;12551;12552;12553;12554;12555;18367;18368;18369;18370;18371;18631;18632;18633;18634;18635;18643;18644;28357;28358;31890;31891;31892;31893;33151;33152;33153;33190;33191	3204;3341;4460;7885;9244;11301;12554;18370;18632;18635;18643;28357;31890;31893;33152;33190	305		679;680	15		30;217
P42766;F2Z388	60S ribosomal protein L35	RPL35	sp|P42766|RL35_HUMAN 60S ribosomal protein L35 OS=Homo sapiens OX=9606 GN=RPL35 PE=1 SV=2;tr|F2Z388|F2Z388_HUMAN 60S ribosomal protein L35 OS=Homo sapiens OX=9606 GN=RPL35 PE=1 SV=1	2	9	0	8	0	8	0	9	14.551	123	0	54.942	0	43.9	0	43.9	0	43.9		509590000		746090000		929370000		728350000			658	4297;5176;6587;7014;8659;8998;8999;9000;9505	True;True;True;True;True;True;True;True;True	4713;5665;7437;7438;8002;9838;10210;10211;10212;10803	16570;16571;16572;20037;20038;20039;20040;20041;20042;25779;25780;25781;25782;25783;25784;25785;25786;25787;25788;27632;27633;27634;34081;35411;35412;35413;35414;35415;35416;35417;35418;35419;35420;35421;37600;37601;37602;37603;37604;37605	14431;17413;17414;17415;17416;17417;17418;22409;22410;22411;22412;22413;22414;22415;22416;22417;24012;24013;24014;29649;30826;30827;30828;30829;30830;30831;30832;30833;30834;30835;30836;30837;32681;32682;32683;32684	14431;17413;22417;24013;29649;30828;30833;30836;32682
P68400;E7EU96;A0A2R8YD58;A0A2R8YF43;A0A2R8Y5A0;A0A2R8YFU2;A0A2R8YDP2;Q8NEV1;A0A2R8Y4D6;A0A2R8Y4H0;V9GYA2;A0A2R8YEW1;A0A2R8YDY7;A0A2R8YCK2;A0A2R8Y7T1;A0A2R8YF47;V9GY80;A0A2R8YEL7;A0A2R8Y797;A0A2R8Y3W6;A0A087WY74;V9GYW6;A0A2R8YCC9	Casein kinase II subunit alpha;Casein kinase II subunit alpha 3	CSNK2A1;CSNK2A3	sp|P68400|CSK21_HUMAN Casein kinase II subunit alpha OS=Homo sapiens OX=9606 GN=CSNK2A1 PE=1 SV=1;tr|E7EU96|E7EU96_HUMAN Casein kinase II subunit alpha OS=Homo sapiens OX=9606 GN=CSNK2A1 PE=1 SV=1;tr|A0A2R8YD58|A0A2R8YD58_HUMAN Casein kinase II subunit alp	23	17	0	16	1	16	0	16	45.143	391	0	181.38	0	52.7	5.4	52.7	0	47.1		506290000	124670	738620000		996940000	124670	7.47283e+08	5994.09	12.5493	134	1381;1475;1895;2103;2296;2428;2717;2718;2850;4196;4912;6647;8320;8932;8933;9316;9627	True;True;True;True;True;True;True;True;True;True;True;True;True;True;True;True;True	1543;1643;2102;2330;2545;2687;3003;3004;3144;4605;5376;7520;7521;9454;10137;10138;10575;10932	5202;5203;5204;5521;5522;5523;5524;5525;7090;7091;7092;7850;7851;8606;8607;8608;9204;9205;9206;9207;9208;9209;10376;10377;10378;10379;10380;10381;10382;10918;10919;10920;16185;16186;16187;18976;18977;18978;26041;26042;26043;26044;26045;26046;32746;32747;32748;32749;32750;32751;35144;35145;35146;35147;35148;35149;35150;36722;36723;36724;36725;36726;36727;37993;37994;37995	4452;4453;4454;4726;4727;4728;4729;4730;6072;6073;6724;6725;7456;7457;7458;7459;8061;8062;8063;8064;8065;9095;9096;9097;9098;9099;9100;9101;9557;9558;9559;14092;14093;14094;16518;16519;16520;16521;22630;22631;22632;22633;22634;28445;28446;28447;28448;28449;28450;30592;30593;30594;30595;31958;31959;31960;31961;31962;31963;33028;33029;33030	4453;4727;6073;6725;7457;8062;9095;9099;9558;14093;16519;22634;28448;30592;30594;31963;33030			67;68			163;319
A0A087WXM6;J3QQT2;J3KRX5;A0A0A6YYL6;P18621;J3KRB3;A0A087WWH0;J3QS96;J3QLC8;A0A0A0MRF8;A0A087WY81;J3KSJ0	60S ribosomal protein L17	RPL17;RPL17-C18orf32	tr|A0A087WXM6|A0A087WXM6_HUMAN 60S ribosomal protein L17 (Fragment) OS=Homo sapiens OX=9606 GN=RPL17 PE=1 SV=1;tr|J3QQT2|J3QQT2_HUMAN 60S ribosomal protein L17 (Fragment) OS=Homo sapiens OX=9606 GN=RPL17 PE=1 SV=1;tr|J3KRX5|J3KRX5_HUMAN 60S ribosomal prote	12	9	0	6	0	7	0	7	19.586	169	0	35.222	0	34.3	0	40.8	0	49.7		504090000		721620000		1142400000		789370000			41	1932;2873;3876;4455;6410;7190;9141;9531;9634	True;True;True;True;True;True;True;True;True	2140;3168;4255;4879;7177;7178;8197;10377;10829;10940	7220;7221;7222;7223;7224;7225;11006;11007;11008;11009;11010;11011;14921;17202;25014;25015;25016;25017;28297;28298;36025;36026;36027;37676;37677;37678;37679;37680;37681;38017;38018;38019	6186;6187;6188;6189;6190;6191;9635;9636;9637;9638;9639;9640;9641;13035;14962;21744;21745;21746;24550;24551;31366;31367;31368;32748;32749;32750;32751;32752;32753;33051;33052;33053	6186;9638;13035;14962;21746;24551;31367;32753;33053			14;15			94;140
P62266;D6RD47;D6RDJ2;D6RIX0;D6R9I7	40S ribosomal protein S23	RPS23	sp|P62266|RS23_HUMAN 40S ribosomal protein S23 OS=Homo sapiens OX=9606 GN=RPS23 PE=1 SV=3;tr|D6RD47|D6RD47_HUMAN 40S ribosomal protein S23 OS=Homo sapiens OX=9606 GN=RPS23 PE=1 SV=1	5	8	0	6	0	7	1	7	15.807	143	0	20.14	0	49	0	49	7.7	49.7		502300000		973600000	249020	1350500000	249020	9.42133e+08	3783.36	11.8855	717	579;2746;4018;4019;4131;4235;4292;8561	True;True;True;True;True;True;True;True	643;3034;4410;4411;4538;4647;4708;9730	2209;2210;2211;2212;2213;2214;10488;10489;10490;10491;10492;10493;15478;15479;15480;15481;15944;15945;15946;16315;16316;16317;16318;16319;16320;16553;33664;33665;33666;33667	1866;1867;1868;1869;1870;1871;9202;9203;9204;13488;13489;13897;14207;14208;14209;14210;14211;14212;14416;29285;29286;29287;29288;29289	1866;9203;13488;13489;13897;14208;14416;29288
Q6P2E9;I3L2F4;I3L0V0;I3L3M2	Enhancer of mRNA-decapping protein 4	EDC4	sp|Q6P2E9|EDC4_HUMAN Enhancer of mRNA-decapping protein 4 OS=Homo sapiens OX=9606 GN=EDC4 PE=1 SV=1	4	45	1	36	3	44	1	36	151.66	1401	0	323.31	0.9	37.3	3	44.9	0.9	37.1	128930	469870000	3224100	976400000	173440	829110000	1175490	758460000	645.229	9.33367	907	9;249;251;691;1083;1325;1452;1920;1924;2004;2043;2271;2383;2447;2726;2760;2900;2901;2940;3004;3435;3748;3910;4067;4593;4688;4689;4760;4793;4867;5401;5462;6054;6327;6417;6479;6563;6677;7500;7532;7549;7566;7815;8380;8861	True;True;True;True;True;True;True;True;True;True;True;True;True;True;True;True;True;True;True;True;True;True;True;True;True;True;True;True;True;True;True;True;True;True;True;True;True;True;True;True;True;True;True;True;True	11;266;268;762;1202;1481;1618;2128;2132;2221;2266;2513;2634;2708;3012;3052;3197;3198;3240;3310;3775;4115;4292;4470;5026;5132;5133;5206;5242;5329;5330;5914;5980;6746;7066;7189;7282;7406;7564;7565;8539;8575;8592;8609;8881;9524;10060	44;45;46;47;839;840;841;842;843;844;848;849;850;2608;2609;2610;4030;4031;4032;4969;4970;4971;5445;5446;5447;7190;7191;7192;7202;7203;7535;7536;7678;7679;8476;8477;8478;8996;8997;9279;9280;9281;9282;9283;10407;10408;10409;10410;10411;10412;10559;10560;11105;11106;11107;11108;11109;11110;11111;11242;11243;11244;11473;11474;11475;13117;13118;13119;13120;14386;15040;15041;15042;15043;15044;15724;1572…	42;43;44;718;719;720;721;722;723;725;726;2227;2228;2229;2230;3436;4248;4249;4250;4251;4252;4655;4656;4657;6157;6158;6159;6167;6453;6454;6577;6578;7342;7343;7344;7878;7879;8138;8139;8140;9127;9128;9129;9130;9131;9132;9265;9266;9717;9718;9719;9720;9721;9830;9831;9832;10025;10026;10027;11460;11461;11462;12560;13126;13127;13128;13129;13130;13690;13691;13692;15367;15368;15369;15660;15661;15662;15663;1…	43;723;726;2229;3436;4250;4657;6158;6167;6454;6577;7344;7878;8140;9128;9266;9717;9721;9831;10027;11462;12560;13130;13692;15367;15663;15664;15845;16033;16382;18109;18250;20462;21392;21765;21982;22328;22742;25518;25643;25711;25764;26598;28675;30360			807;808;809;810;811;812;813			271;1062;1110;1156;1358;1362;1391
P25398	40S ribosomal protein S12	RPS12	sp|P25398|RS12_HUMAN 40S ribosomal protein S12 OS=Homo sapiens OX=9606 GN=RPS12 PE=1 SV=3	1	9	0	4	1	6	2	9	14.515	132	0	41.016	0	28.8	7.6	43.2	13.6	58.3		464750000	1553700	876940000	969020	2033800000	1261360	1.12516e+09	892.024	9.80094	617	1380;1990;4342;4523;4829;5523;6384;8020;9251	True;True;True;True;True;True;True;True;True	1542;2206;4759;4953;5282;6045;7137;9107;9108;10502	5198;5199;5200;5201;7480;7481;7482;16773;17474;18661;18662;21256;21257;21258;21259;24907;31478;31479;31480;31481;31482;31483;31484;31485;31486;31487;31488;36486;36487	4449;4450;4451;6406;6407;14601;15183;16244;16245;18448;18449;18450;18451;21649;27306;27307;27308;27309;27310;31751;31752	4449;6407;14601;15183;16244;18450;21649;27308;31752			482			60
Q92522	Histone H1x	H1FX	sp|Q92522|H1X_HUMAN Histone H1.10 OS=Homo sapiens OX=9606 GN=H1-10 PE=1 SV=1	1	9	0	9	0	9	0	8	22.487	213	0	61.491	0	36.2	0	36.2	0	35.7		462990000		523780000		622040000		536270000			992	63;540;2483;4116;4511;6916;7927;9641;9642	True;True;True;True;True;True;True;True;True	70;590;591;2750;4522;4940;4941;7899;9004;9005;10947;10948	242;243;244;2022;2023;2024;2025;2026;9425;9426;9427;9428;9429;9430;15884;15885;17426;17427;17428;17429;17430;17431;17432;17433;27232;27233;27234;27235;27236;27237;27238;27239;31118;31119;31120;31121;31122;31123;38037;38038;38039;38040;38041;38042;38043;38044;38045	225;226;227;1710;1711;1712;1713;8267;8268;8269;8270;8271;8272;13849;13850;15144;15145;15146;15147;15148;15149;15150;23678;23679;23680;23681;23682;23683;23684;26984;26985;26986;26987;26988;26989;33067;33068;33069;33070;33071;33072;33073;33074	227;1710;8272;13850;15146;23681;26986;33068;33073	410;411		868	84;99		17
Q71RC2;X6RLN4;Q96J85;Q8TBL5;A0A087WTL9;F8W1I4;F8VY40;E5RHZ8;F8W1Z5	La-related protein 4	LARP4	sp|Q71RC2|LARP4_HUMAN La-related protein 4 OS=Homo sapiens OX=9606 GN=LARP4 PE=1 SV=3;tr|X6RLN4|X6RLN4_HUMAN La-related protein 4 (Fragment) OS=Homo sapiens OX=9606 GN=LARP4 PE=1 SV=1;tr|Q96J85|Q96J85_HUMAN C-Mpl binding protein OS=Homo sapiens OX=9606 GN=	9	17	0	15	1	15	0	16	80.595	724	0	323.31	0	24.9	1.1	26.7	0	26		459690000	822640	526320000		557370000	822640	514460000	625.377	9.28858	919	403;731;1042;1168;1508;1696;2025;2146;3395;4004;4376;5507;5750;6593;7805;7829;9544	True;True;True;True;True;True;True;True;True;True;True;True;True;True;True;True;False	436;809;1161;1297;1681;1883;2246;2247;2377;3734;4396;4795;6028;6370;6371;7445;8867;8896;10844	1454;1455;1456;1457;2759;3894;3895;3896;4357;4358;5664;5665;5666;6392;6393;6394;7621;7622;7623;7624;7625;7626;7627;7628;7629;8019;8020;8021;12938;12939;12940;12941;12942;12943;15425;15426;15427;15428;15429;15430;16895;16896;16897;21211;21212;21213;22234;22235;22236;22237;22238;22239;22240;25805;30596;30597;30598;30599;30600;30601;30702;30703;30704;30705;30706;37719;37720;37721	1222;1223;1224;2354;2355;3322;3323;3725;3726;4849;4850;5486;5487;5488;6528;6529;6530;6531;6532;6533;6534;6535;6921;6922;6923;6924;6925;6926;6927;11311;11312;11313;11314;11315;11316;13444;13445;13446;13447;13448;13449;14695;18410;18411;18412;18413;19266;19267;19268;22429;26536;26537;26538;26539;26540;26541;26636;26637;26638;32783;32784;32785	1222;2355;3323;3726;4849;5487;6531;6925;11314;13445;14695;18410;19268;22429;26538;26638;32783	392		826;827	438		182;494
Q9BUJ2;A0A0A0MRA5;B7Z4B8;M0R3F1;M0QYZ0;M0R0K8;M0QZV6;M0QYI8;M0R203;M0QYM5;M0R247;A0A087X1I2	Heterogeneous nuclear ribonucleoprotein U-like protein 1	HNRNPUL1	sp|Q9BUJ2|HNRL1_HUMAN Heterogeneous nuclear ribonucleoprotein U-like protein 1 OS=Homo sapiens OX=9606 GN=HNRNPUL1 PE=1 SV=2;tr|A0A0A0MRA5|A0A0A0MRA5_HUMAN Heterogeneous nuclear ribonucleoprotein U-like protein 1 OS=Homo sapiens OX=9606 GN=HNRNPUL1 PE=1 SV	12	22	1	18	0	21	0	19	95.737	856	0	107.83	1.2	30	0	35.4	0	32.5	1627200	457230000		494010000		460190000	1627200	4.70477e+08	289.133	8.17559	1045	236;422;613;1472;2110;2167;3267;3382;4134;4937;4995;5765;5821;6107;6250;6475;6664;6665;7133;7814;9324;9569	True;True;True;True;True;True;True;True;True;True;True;True;True;True;True;True;True;True;True;True;True;True	253;458;680;1640;2338;2399;3595;3721;4542;5402;5466;6392;6468;6813;6983;7276;7277;7544;7545;7546;8138;8880;10585;10872	805;806;807;1529;1530;2345;2346;2347;5507;5508;5509;5510;5511;5512;7875;8096;12398;12399;12400;12401;12402;12403;12875;12876;12877;12878;12879;15962;15963;15964;19069;19070;19307;19308;19309;22310;22311;22312;22553;22554;23782;23783;23784;23785;24363;24364;24365;24366;25276;25277;25278;25279;25280;25281;25282;26096;26097;26098;26099;26100;26101;26102;26103;26104;28121;28122;28123;30657;30658;3065…	691;692;693;1279;1280;1997;1998;1999;2000;4715;4716;4717;4718;4719;6751;7001;10835;10836;10837;10838;10839;10840;11263;11264;11265;11266;11267;13911;13912;16590;16591;16804;16805;16806;19338;19339;19547;19548;20645;20646;20647;21169;21170;21171;21172;21965;21966;21967;21968;21969;21970;21971;22679;22680;22681;22682;22683;22684;22685;22686;22687;22688;22689;24401;24402;26595;26596;26597;32004;3200…	693;1280;1997;4719;6751;7001;10835;11266;13912;16590;16805;19338;19548;20645;21171;21968;22680;22689;24402;26596;32004;32852			916;917;918			459;518;561
Q16777;P0C0S8;A0A0U1RR32;A0A0U1RRH7;Q99878;Q9BTM1;Q96KK5;Q6FI13;P20671;Q93077;P04908;Q7L7L0;H0YFX9;A0A3B3IS11;Q71UI9;P0C0S5;C9J0D1;A0A494C189;C9J386	Histone H2A type 2-C;Histone H2A type 1;Histone H2A type 1-J;Histone H2A.J;Histone H2A type 1-H;Histone H2A type 2-A;Histone H2A type 1-D;Histone H2A type 1-C;Histone H2A type 1-B/E;Histone H2A type 3;Histone H2A	HIST2H2AC;HIST1H2AG;HIST1H2AJ;H2AFJ;HIST1H2AH;HIST2H2AA3;HIST1H2AD;HIST1H2AC;HIST1H2AB;HIST3H2A	sp|Q16777|H2A2C_HUMAN Histone H2A type 2-C OS=Homo sapiens OX=9606 GN=H2AC20 PE=1 SV=4;sp|P0C0S8|H2A1_HUMAN Histone H2A type 1 OS=Homo sapiens OX=9606 GN=H2AC11 PE=1 SV=2;tr|A0A0U1RR32|A0A0U1RR32_HUMAN Histone H2A OS=Homo sapiens OX=9606 GN=hCG_2039566 PE=	19	5	1	5	1	5	1	5	13.988	129	0	12.99	8.5	38	7	38	7	38	575330	456100000	3055400	590920000	1185600	701760000	1.60544e+06	5.82927e+08	363.094	8.5042	106	316;317;3383;5825;9203	True;True;True;True;True	341;342;3722;6474;10449	1112;1113;1114;1115;1116;1117;1118;1119;12880;12881;12882;22567;22568;22569;22570;22571;22572;22573;36320;36321;36322	930;931;932;933;934;935;11268;11269;11270;19561;19562;19563;19564;31608;31609;31610	930;934;11269;19561;31609
Q8WXF1;X6RDA4;A0A0U1RQF9	Paraspeckle component 1	PSPC1	sp|Q8WXF1|PSPC1_HUMAN Paraspeckle component 1 OS=Homo sapiens OX=9606 GN=PSPC1 PE=1 SV=1;tr|X6RDA4|X6RDA4_HUMAN Paraspeckle component 1 (Fragment) OS=Homo sapiens OX=9606 GN=PSPC1 PE=1 SV=1	3	13	0	13	0	13	1	9	58.743	523	0	93.103	0	27.2	0	27.2	1.3	20.5		452260000		439470000		387450000		4.26393e+08			989	212;885;1287;1737;2126;2654;3140;3425;4808;4809;6050;8238;9430	True;True;True;True;True;True;True;True;True;True;True;False;True	229;982;1441;1926;2356;2931;3462;3765;5261;5262;6742;9357;10716	727;728;3337;3338;3339;4828;4829;6526;6527;7941;7942;7943;10124;10125;10126;10127;10128;10129;11938;11939;11940;11941;11942;13070;13071;13072;18596;18597;18598;18599;18600;18601;18602;23533;23534;23535;23536;23537;23538;23539;23540;32369;32370;32371;37248;37249;37250	622;623;2845;4131;5593;5594;6834;6835;6836;8868;8869;8870;8871;8872;8873;10439;10440;10441;10442;11425;16187;16188;16189;16190;16191;16192;16193;16194;20435;20436;20437;20438;20439;20440;20441;20442;20443;28096;32388;32389;32390	622;2845;4131;5593;6835;8873;10439;11425;16189;16194;20439;28096;32389			867			308
P35268;K7ERI7;K7EMH1;K7ELC4;K7EP65;K7EKS7;K7EJT5	60S ribosomal protein L22	RPL22	sp|P35268|RL22_HUMAN 60S ribosomal protein L22 OS=Homo sapiens OX=9606 GN=RPL22 PE=1 SV=2;tr|K7ERI7|K7ERI7_HUMAN 60S ribosomal protein L22 OS=Homo sapiens OX=9606 GN=RPL22 PE=1 SV=1;tr|K7EMH1|K7EMH1_HUMAN 60S ribosomal protein L22 (Fragment) OS=Homo sapien	7	9	0	8	1	9	1	8	14.787	128	0	40.075	0	48.4	8.6	68.8	10.2	62.5		449000000	1527000	878960000		1003500000	1527000	7.77153e+08	508.941	8.99136	638	325;2413;4057;4058;6087;7530;7531;9237;9415	True;True;True;True;True;True;True;True;True	350;2670;2671;4460;4461;6791;8573;8574;10488;10697	1138;1139;1140;1141;1142;9157;9158;9159;9160;9161;9162;15671;15672;15673;15674;15675;15676;15677;15678;23711;23712;23713;23714;29578;29579;29580;29581;29582;29583;29584;29585;36453;36454;36455;37194;37195;37196	948;949;950;951;952;8017;8018;8019;8020;8021;8022;13638;13639;13640;13641;13642;13643;13644;20586;20587;20588;25635;25636;25637;25638;25639;25640;25641;25642;31724;31725;32333;32334;32335	949;8018;13638;13642;20588;25638;25639;31725;32333			507			34
P11142;E9PKE3;E9PNE6;A8K7Q2;E9PN89;P54652;E9PLF4;E9PI65;E9PQQ4;E9PQK7;E9PS65;E9PN25;E9PPY6;E9PM13	Heat shock cognate 71 kDa protein	HSPA8	sp|P11142|HSP7C_HUMAN Heat shock cognate 71 kDa protein OS=Homo sapiens OX=9606 GN=HSPA8 PE=1 SV=1;tr|E9PKE3|E9PKE3_HUMAN Heat shock cognate 71 kDa protein OS=Homo sapiens OX=9606 GN=HSPA8 PE=1 SV=1;tr|E9PNE6|E9PNE6_HUMAN Heat shock cognate 71 kDa protein	14	23	4	21	7	20	14	18	70.897	646	0	86.433	4.2	38.4	11.9	34.4	28.6	35.4	4832400	444680000	5302600	506240000	19237000	567760000	9.79067e+06	5.06227e+08	51.705	5.69223	586	685;965;2159;2165;2988;3176;3727;3728;4031;4032;4675;5093;5094;6151;6176;6805;7491;7737;7863;8433;8497;8597;9116	True;True;True;True;True;True;True;True;False;False;True;True;True;True;True;True;True;True;True;False;True;True;True	756;1073;2391;2397;3293;3499;4091;4092;4429;4430;5118;5568;5569;6867;6894;7752;7753;8529;8797;8933;9586;9587;9664;9769;10347	2584;2585;2586;2587;3590;3591;3592;3593;3594;8064;8065;8091;8092;8093;11420;11421;11422;11423;12085;12086;12087;14277;14278;14279;14280;14281;14282;14283;14284;15558;15559;15560;15561;15562;15563;15564;15565;15566;15567;15568;15569;17999;19666;19667;19668;19669;19670;19671;23958;23959;24058;24059;24060;26740;26741;26742;26743;29402;29403;29404;29405;29406;30345;30346;30347;30348;30349;30350;30845…	2207;2208;2209;3060;3061;3062;3063;3064;6964;6965;6997;6998;9973;9974;9975;10568;12457;12458;12459;12460;12461;12462;12463;13559;13560;13561;13562;13563;13564;13565;13566;15622;17099;17100;17101;17102;20816;20817;20901;20902;20903;23255;23256;23257;25486;25487;25488;25489;26320;26321;26322;26323;26324;26325;26754;26755;26756;26757;26758;26759;26760;28818;28819;28820;28821;28822;28823;28824;28825;…	2209;3062;6964;6997;9974;10568;12459;12462;13561;13563;15622;17101;17102;20817;20901;23256;25489;26323;26756;28821;29107;29410;31248			255;417			61;549
Q15366;H3BSS4	Poly(rC)-binding protein 2	PCBP2	sp|Q15366|PCBP2_HUMAN Poly(rC)-binding protein 2 OS=Homo sapiens OX=9606 GN=PCBP2 PE=1 SV=1	2	10	2	9	1	10	2	10	38.58	365	0	104.34	6	35.3	3.6	43.3	8.2	43.3	1360200	442210000	509450	690580000	1618000	880540000	1162550	671110000	577.274	9.17311	852	418;1997;3231;3293;3505;3742;3870;5577;6346;6839	True;True;True;True;True;True;True;True;True;True	454;2214;3558;3622;3857;4108;4249;6106;7087;7809	1509;1510;1511;1512;7507;7508;7509;7510;7511;12260;12261;12262;12263;12264;12265;12488;12489;13449;13450;13451;13452;14359;14360;14361;14362;14897;14898;14899;14900;21450;21451;21452;21453;21454;24697;24698;24699;26905;26906;26907;26908;26909;26910	1265;1266;1267;6428;6429;6430;6431;6432;10711;10712;10713;10714;10715;10716;10925;10926;10927;11746;11747;12535;12536;12537;12538;12539;12540;12541;13011;13012;13013;13014;18612;18613;18614;21451;21452;21453;23401;23402;23403;23404;23405;23406;23407	1266;6430;10712;10925;11747;12535;13013;18614;21453;23401			265			137
Q09161;X6R941;F2Z2T1	Nuclear cap-binding protein subunit 1	NCBP1	sp|Q09161|NCBP1_HUMAN Nuclear cap-binding protein subunit 1 OS=Homo sapiens OX=9606 GN=NCBP1 PE=1 SV=1	3	32	0	19	0	25	0	28	91.838	790	0	138.17	0	23	0	39.1	0	42.7		419260000		510650000		638480000		5.22797e+08			798	575;776;911;1063;1393;1983;2234;2430;3602;3603;3777;3924;4160;4472;4477;4692;4811;5020;5087;5483;5934;6254;6607;7355;7516;7790;8041;8240;8364;9016;9346;9421	True;True;True;True;True;True;True;True;True;True;True;True;True;True;True;True;True;True;True;True;True;True;True;True;True;True;True;True;True;True;True;True	639;861;1012;1182;1556;2199;2473;2689;3956;3957;4148;4310;4568;4900;4905;5137;5264;5492;5562;6001;6617;6618;6987;6988;7467;8376;8557;8852;9133;9360;9504;10234;10620;10703	2192;2193;2194;2195;2196;2197;2939;2940;2941;3408;3959;3960;3961;5238;5239;5240;5241;5242;5243;7458;8368;8369;9213;9214;13790;13791;13792;13793;13794;14548;14549;15124;15125;15126;15127;15128;16055;17284;17295;18060;18061;18605;18606;18607;19406;19407;19408;19650;19651;21083;21084;21085;23080;23081;23082;23083;23084;23085;24378;24379;24380;24381;24382;25872;25873;25874;28912;28913;28914;28915;289…	1851;1852;1853;1854;1855;2507;2508;2509;2907;3378;3379;3380;4483;4484;4485;4486;4487;4488;4489;6386;7255;8069;8070;12040;12041;12042;12043;12693;12694;13205;13206;13207;13208;13209;13983;15030;15040;15678;15679;16197;16198;16199;16889;17085;17086;18301;18302;20018;20019;20020;20021;20022;20023;21183;21184;21185;22490;22491;25073;25074;25075;25076;25573;25574;26497;26498;26499;27377;27378;28113;28…	1854;2508;2907;3378;4484;6386;7255;8070;12040;12043;12694;13209;13983;15030;15040;15678;16197;16889;17085;18302;20023;21184;22491;25074;25574;26498;27378;28118;28590;30921;32103;32344			723;724;725;726			108;405;590;600
P63010;A0A087X253;A0A087WU93;A0A087WZQ6;A0A087WYD1;K7EJ01;H7C034;K7EN71;K7ERB2;A0A087WXS3;K7EKZ5;K7EJX1	AP-2 complex subunit beta	AP2B1	sp|P63010|AP2B1_HUMAN AP-2 complex subunit beta OS=Homo sapiens OX=9606 GN=AP2B1 PE=1 SV=1;tr|A0A087X253|A0A087X253_HUMAN AP complex subunit beta OS=Homo sapiens OX=9606 GN=AP2B1 PE=1 SV=1;tr|A0A087WU93|A0A087WU93_HUMAN AP-2 complex subunit beta (Fragment)	12	28	0	24	0	25	0	24	104.55	937	0	110.09	0	29.1	0	32.7	0	33		416400000		525370000		496010000		479260000			743	81;428;520;948;982;1107;1503;2085;2086;2880;3932;4229;4314;4427;4428;4599;4618;4877;5123;5314;5389;5486;5655;6224;7053;9050;9562;9591	True;True;True;True;True;True;True;True;True;True;True;True;True;True;True;True;True;True;True;True;True;True;True;True;True;True;True;True	90;466;570;1056;1095;1227;1673;2311;2312;3176;4319;4641;4730;4849;4850;5033;5054;5340;5598;5819;5900;6004;6206;6207;6957;8051;10279;10863;10895	305;306;1565;1961;1962;1963;3532;3533;3534;3682;3683;4096;4097;4098;5640;7796;7797;7798;7799;7800;11038;11039;11040;11041;11042;15155;15156;15157;16294;16295;16635;16636;16637;17096;17097;17098;17099;17100;17101;17102;17731;17732;17733;17734;17735;17736;17798;17799;17800;18847;18848;18849;18850;19767;19768;19769;20544;20545;20546;20808;20809;20810;20811;20812;20813;21091;21092;21093;21746;21747;2…	275;276;1308;1654;1655;1656;3017;3146;3147;3497;3498;3499;4829;6678;6679;6680;6681;9660;9661;9662;13226;13227;13228;14188;14189;14485;14486;14487;14872;14873;14874;14875;14876;14877;14878;15387;15388;15389;15390;15391;15392;15444;15445;15446;16399;16400;17192;17193;17194;17853;17854;18078;18079;18080;18081;18082;18083;18307;18308;18867;18868;18869;18870;21109;24157;24158;31043;31044;31045;32827;3…	275;1308;1656;3017;3146;3499;4829;6679;6680;9660;13228;14189;14487;14872;14877;15390;15444;16399;17194;17854;18081;18308;18869;21109;24157;31045;32828;32914			673;674;675;676			155;750;797;886
P61313;A0A2R8YEM3;E7EQV9;E7ENU7;E7EX53;A0A2R8Y738;E7ERA2	60S ribosomal protein L15;Ribosomal protein L15	RPL15	sp|P61313|RL15_HUMAN 60S ribosomal protein L15 OS=Homo sapiens OX=9606 GN=RPL15 PE=1 SV=2;tr|A0A2R8YEM3|A0A2R8YEM3_HUMAN Ribosomal protein L15 (Fragment) OS=Homo sapiens OX=9606 GN=RPL15 PE=1 SV=1;tr|E7EQV9|E7EQV9_HUMAN Ribosomal protein L15 (Fragment) OS=	7	15	0	14	0	15	0	14	24.146	204	0	157.8	0	50.5	0	50.5	0	50.5		406690000		722460000		1087600000		7.38917e+08			705	431;618;2223;2224;2492;6100;6205;6357;6503;6633;7042;7045;7606;8964;9488	True;True;True;True;True;True;True;True;True;True;True;True;True;True;True	469;685;2461;2462;2759;6806;6933;7099;7318;7500;8039;8042;8654;10171;10786	1571;1572;1573;2360;2361;2362;8334;8335;8336;8337;8338;9457;9458;9459;9460;9461;9462;9463;9464;9465;23760;23761;23762;23763;23764;24218;24219;24220;24730;24731;24732;25400;25401;25983;25984;25985;27770;27771;27772;27777;27778;27779;29891;29892;29893;35278;35279;35280;37534;37535;37536;37537	1313;2011;7229;7230;7231;8297;8298;8299;8300;8301;8302;8303;8304;20626;20627;20628;20629;21046;21481;22075;22579;22580;24120;24121;24126;25905;25906;25907;30705;30706;30707;32630;32631;32632	1313;2011;7229;7231;8303;20628;21046;21481;22075;22580;24121;24126;25905;30706;32632
D6R9P3;D6RD18;D6RBZ0;Q99729	Heterogeneous nuclear ribonucleoprotein A/B	HNRNPAB	tr|D6R9P3|D6R9P3_HUMAN Heterogeneous nuclear ribonucleoprotein A/B OS=Homo sapiens OX=9606 GN=HNRNPAB PE=1 SV=1;tr|D6RD18|D6RD18_HUMAN Heterogeneous nuclear ribonucleoprotein A/B OS=Homo sapiens OX=9606 GN=HNRNPAB PE=1 SV=1;tr|D6RBZ0|D6RBZ0_HUMAN Heterogen	4	10	0	10	0	10	0	10	30.302	280	0	101.7	0	33.9	0	33.9	0	33.9		404710000		520220000		592860000		505930000			299	1171;2080;2089;2655;3628;3629;3951;5669;5670;6933	True;True;True;True;True;True;True;True;True;True	1300;2305;2315;2316;2932;3983;3984;4339;4340;6228;6229;6230;6231;7916	4365;4366;4367;7774;7775;7776;7777;7806;7807;7808;7809;10130;10131;10132;10133;10134;13897;13898;13899;13900;13901;13902;13903;15236;15237;15238;15239;15240;21804;21805;21806;21807;21808;21809;21810;21811;21812;21813;21814;21815;21816;27311;27312;27313	3732;3733;6660;6661;6662;6663;6687;6688;6689;6690;6691;8874;8875;8876;8877;8878;12130;12131;12132;12133;12134;12135;12136;12137;13290;13291;13292;13293;18915;18916;18917;18918;18919;18920;18921;18922;18923;23746;23747;23748	3732;6660;6688;8877;12133;12137;13291;18917;18920;23746			232;233			72;187
P38435	Vitamin K-dependent gamma-carboxylase	GGCX	sp|P38435|VKGC_HUMAN Vitamin K-dependent gamma-carboxylase OS=Homo sapiens OX=9606 GN=GGCX PE=1 SV=2	1	1	0	1	0	1	0	0	87.56	758	0.0092593	1.5341	0	1.2	0	1.2	0	0		404210000		330600000				367405000			645	7023	TRUE	8011	27656;27657	24032;24033	24033
P27635;X1WI28;F8W7C6;H7C123;H7C2C5;B8A6G2;A6QRI9;Q96L21;H7C2U2	60S ribosomal protein L10	RPL10	sp|P27635|RL10_HUMAN 60S ribosomal protein L10 OS=Homo sapiens OX=9606 GN=RPL10 PE=1 SV=4;tr|X1WI28|X1WI28_HUMAN 60S ribosomal protein L10 (Fragment) OS=Homo sapiens OX=9606 GN=RPL10 PE=1 SV=7;tr|F8W7C6|F8W7C6_HUMAN 60S ribosomal protein L10 OS=Homo sapien	9	14	1	11	0	14	0	12	24.604	214	0	65.502	5.1	37.9	0	55.6	0	49.1	3538800	402570000		873710000		1025500000	3538800	767260000	216.814	7.76031	625	433;1673;1674;2294;2295;2469;3013;3607;4892;5312;5736;7011;8604;8801	True;True;True;True;True;True;True;True;True;True;True;True;True;True	471;1860;1861;2542;2543;2544;2733;3319;3961;5355;5817;6341;7999;9776;9777;9990;9991	1577;1578;6323;6324;6325;6326;6327;6328;6329;6330;6331;8598;8599;8600;8601;8602;8603;8604;8605;9375;9376;9377;9378;9379;9380;11503;11504;13806;13807;18887;18888;18889;20538;20539;20540;20541;22156;22157;27621;27622;27623;33845;33846;33847;33848;34585;34586;34587;34588;34589;34590;34591;34592;34593	1317;1318;1319;5421;5422;5423;5424;5425;5426;5427;5428;5429;7449;7450;7451;7452;7453;7454;7455;8221;8222;8223;8224;8225;8226;10050;12054;16432;16433;16434;17850;17851;19205;24004;29436;29437;29438;29439;29440;29441;30085;30086;30087;30088;30089;30090	1318;5423;5428;7452;7455;8225;10050;12054;16432;17850;19205;24004;29441;30089			500;501;502			52;136;184
B1AHC9;P12956	X-ray repair cross-complementing protein 6	XRCC6	tr|B1AHC9|B1AHC9_HUMAN ATP-dependent DNA helicase 2 subunit 1 OS=Homo sapiens OX=9606 GN=XRCC6 PE=1 SV=1;sp|P12956|XRCC6_HUMAN X-ray repair cross-complementing protein 6 OS=Homo sapiens OX=9606 GN=XRCC6 PE=1 SV=2	2	22	2	20	1	18	3	20	64.283	559	0	116.17	5	47	2.5	42.8	7.5	46.3	599570	395550000	428360	367200000	3867500	549690000	1631810	437480000	268.095	8.0666	224	489;1095;1344;1854;3738;3739;3782;3851;3853;3941;4411;4435;4863;5958;5969;6538;6975;7261;8116;8688;8689;8797	True;True;True;True;True;True;True;True;True;True;True;True;True;True;True;True;True;True;True;True;True;True	539;1215;1502;2053;4103;4104;4153;4225;4227;4328;4832;4857;5323;6642;6654;7366;7367;7961;8271;9221;9870;9871;9986	1855;1856;1857;4064;4065;5041;5042;5043;6942;6943;14335;14336;14337;14338;14339;14564;14565;14822;14823;14824;14825;14828;14829;14830;15180;15181;15182;17020;17021;17121;17122;17123;18789;18790;18791;23167;23168;23169;23197;23198;23199;25549;25550;25551;25552;25553;25554;25555;25556;25557;25558;25559;27477;27478;27479;28526;28527;28528;28529;28530;28531;28532;31847;31848;31849;31850;31851;31852;3…	1564;3468;4306;4307;5953;5954;12516;12517;12705;12706;12921;12922;12923;12925;12926;12927;13249;13250;13251;14802;14896;14897;14898;16357;16358;16359;20094;20095;20096;20120;20121;20122;20123;22208;22209;22210;22211;22212;22213;22214;22215;22216;22217;23885;23886;24740;24741;24742;24743;24744;24745;27633;27634;27635;27636;27637;29727;29728;29729;29730;29731;29732;29733;29734;30056;30057;30058	1564;3468;4307;5953;12516;12517;12705;12922;12925;13250;14802;14896;16359;20095;20123;22213;23885;24745;27636;29727;29732;30058			190;191;192			117;153;403
P62854;Q5JNZ5	40S ribosomal protein S26;Putative 40S ribosomal protein S26-like 1	RPS26;RPS26P11	sp|P62854|RS26_HUMAN 40S ribosomal protein S26 OS=Homo sapiens OX=9606 GN=RPS26 PE=1 SV=3;sp|Q5JNZ5|RS26L_HUMAN Putative 40S ribosomal protein S26-like 1 OS=Homo sapiens OX=9606 GN=RPS26P11 PE=5 SV=1	2	5	0	4	1	4	0	4	13.015	115	0	21.527	0	28.7	13	37.4	0	31.3		387960000	125830	620900000		386100000	125830	4.64987e+08	3695.36	11.8515	734	1109;2762;3085;4900;5965	True;True;True;True;True	1229;3054;3400;5364;6649	4105;4106;4107;4108;4109;10568;10569;10570;11754;11755;18927;18928;18929;18930;18931;18932;23186;23187	3507;3508;3509;3510;9274;9275;9276;10273;16469;16470;16471;16472;20110;20111	3508;9275;10273;16470;20110
Q3MHD2;K7ELG9	Protein LSM12 homolog	LSM12	sp|Q3MHD2|LSM12_HUMAN Protein LSM12 homolog OS=Homo sapiens OX=9606 GN=LSM12 PE=1 SV=2;tr|K7ELG9|K7ELG9_HUMAN Protein LSM12 homolog OS=Homo sapiens OX=9606 GN=LSM12 PE=1 SV=1	2	9	2	8	1	9	0	8	21.701	195	0	75.544	5.6	52.3	6.7	62.6	0	55.4	4034700	385530000	2656200	643130000		913700000	3345450	6.47453e+08	193.533	7.59643	866	86;1656;2829;3323;5297;5416;5967;7719;8107	True;True;True;True;True;True;True;True;True	99;1842;3123;3658;5800;5931;6651;6652;8779;9210	346;347;348;6256;6257;6258;6259;10841;10842;10843;10844;10845;10846;10847;10848;12627;12628;12629;12630;12631;12632;20468;20469;20470;20471;20472;20890;20891;20892;20893;20894;20895;23191;23192;23193;30286;30287;31810;31811;31812;31813	307;308;5360;5361;5362;9501;9502;9503;11042;11043;11044;11045;17780;17781;17782;17783;18147;18148;18149;18150;20114;20115;20116;26267;26268;27602;27603	308;5360;9503;11043;17781;18148;20116;26268;27602			793			137
Q04637;A0A7I2Y1C3;C9JF13;C9J6B6;H7C044;A0A6Q8PFB2;H7C0V6;C9JHW9;C9JSU8;C9JWW9;C9J556;F8WCF2;REV__F5H7J8;C9JIH5;REV__Q8NEG2;REV__C9JQZ6;REV__J3KQX6;C9JWH9;C9JWH7	Eukaryotic translation initiation factor 4 gamma 1	EIF4G1	sp|Q04637|IF4G1_HUMAN Eukaryotic translation initiation factor 4 gamma 1 OS=Homo sapiens OX=9606 GN=EIF4G1 PE=1 SV=4;tr|A0A7I2Y1C3|A0A7I2Y1C3_HUMAN Eukaryotic translation initiation factor 4 gamma 1 OS=Homo sapiens OX=9606 GN=EIF4G1 PE=4 SV=1	19	84	3	77	2	83	4	78	175.49	1599	0	10.054	1.8	44.2	1.3	47.4	4.6	45.1	727840	385190000				526930000	727840	456060000	626.594	9.29139	196	74;75;97;294;392;408;506;515;570;1112;1118;1439;1446;1458;1459;1495;1506;1519;1520;1592;1598;1599;1711;1856;1954;1955;2361;2362;2549;2670;2715;2722;2909;2979;3143;3147;3148;3346;3693;3694;3705;3944;4035;4117;4175;4274;4275;4499;4961;4962;4979;5072;5130;5131;5298;5411;5495;5641;5660;5661;5738;5925;6282;6316;6333;6510;6558;6840;6841;6935;7259;7260;7356;7963;8029;8180;8181;8337;8690;8699;9085;9086;9…	False;False;False;False;False;False;False;False;False;False;False;False;False;False;False;False;False;False;False;False;False;False;False;False;False;False;False;False;False;False;False;False;False;True;False;False;False;False;False;False;False;False;False;False;False;False;False;False;False;False;False;False;False;False;False;False;False;False;False;False;False;False;False;False;False;False;Fals…	81;82;110;315;423;441;442;556;565;633;1232;1233;1239;1604;1611;1612;1626;1627;1665;1676;1693;1694;1775;1781;1782;1783;1899;2056;2167;2168;2610;2611;2612;2818;2948;3000;3008;3206;3207;3208;3283;3466;3470;3471;3681;4052;4053;4066;4331;4332;4433;4434;4523;4583;4688;4689;4690;4691;4927;5428;5429;5450;5546;5608;5609;5801;5926;6013;6014;6015;6185;6186;6216;6217;6343;6344;6345;6606;7017;7054;7074;7326;7…	278;279;280;281;282;283;284;285;286;379;380;381;382;383;384;1023;1024;1025;1026;1027;1028;1388;1389;1390;1391;1392;1393;1467;1468;1469;1470;1471;1926;1927;1946;1947;1948;2167;2168;2169;2170;2171;2172;4115;4116;4117;4118;4119;4120;4138;4139;4140;5407;5408;5409;5423;5424;5425;5426;5427;5428;5429;5430;5431;5432;5433;5434;5435;5468;5469;5470;5471;5616;5617;5618;5645;5646;5647;5713;5714;5715;5716;5717…	251;252;253;254;255;256;257;258;259;332;333;334;335;861;862;863;864;865;1166;1167;1168;1169;1170;1171;1233;1234;1235;1236;1626;1627;1641;1642;1643;1832;1833;1834;1835;1836;1837;3517;3518;3519;3520;3521;3522;3523;3538;3539;3540;4622;4623;4624;4625;4626;4627;4628;4629;4638;4639;4640;4641;4642;4643;4644;4645;4646;4647;4648;4676;4677;4678;4679;4813;4814;4815;4816;4832;4833;4834;4887;4888;4889;4890;48…	252;258;332;862;1171;1236;1626;1643;1835;3523;3540;4623;4648;4676;4678;4815;4834;4892;4895;5166;5182;5189;5526;5963;6273;6277;7643;7650;8476;8918;9091;9120;9743;9951;10447;10465;10469;11113;12332;12340;12375;13269;13571;13851;14021;14362;14376;15097;16663;16671;16763;17042;17224;17229;17787;18138;18339;18800;18896;18898;19209;19998;21274;21367;21414;22093;22315;23408;23419;23757;24736;24739;25077…	66;67;68;69;70;487	80	23;24;25;26;140;141;142;143;144;145;146;147;148;149;150	220;1053;1081;1082;1137;1420	1052	197;721;775;780;818;868;910;916;955;962;1011;1024;1259;1483;1544
P17066;P48741	Heat shock 70 kDa protein 6	HSPA6	sp|P17066|HSP76_HUMAN Heat shock 70 kDa protein 6 OS=Homo sapiens OX=9606 GN=HSPA6 PE=1 SV=2	2	13	5	9	8	12	10	11	71.027	643	0	11.938	7.5	14.8	13.4	17	15.1	16.3		379640000	25499000	521860000	29053000	574310000	27276000	4.91937e+08	18.0355	4.17277	603	684;741;1224;2158;2164;3730;4031;4032;5093;5094;7882;8433;8650	False;False;False;False;False;False;False;False;False;False;False;False;True	755;820;1365;2390;2396;4094;4429;4430;5568;5569;8953;9586;9587;9827	2579;2580;2581;2582;2583;2798;2799;2800;2801;2802;2803;2804;2805;2806;2807;2808;4590;8060;8061;8062;8063;8086;8087;8088;8089;8090;14290;14291;14292;14293;14294;14295;14296;14297;14298;14299;14300;14301;14302;15558;15559;15560;15561;15562;15563;15564;15565;15566;15567;15568;15569;19666;19667;19668;19669;19670;19671;30925;30926;33181;33182;33183;33184;33185;33186;33187;33188;33189;33190;33191;33192…	2203;2204;2205;2206;2385;2386;2387;2388;2389;2390;2391;2392;2393;2394;2395;3918;6961;6962;6963;6992;6993;6994;6995;6996;12467;12468;12469;12470;12471;12472;12473;12474;12475;12476;12477;12478;13559;13560;13561;13562;13563;13564;13565;13566;17099;17100;17101;17102;26823;28818;28819;28820;28821;28822;28823;28824;28825;29611;29612;29613;29614;29615;29616;29617	2206;2391;3918;6962;6994;12475;13561;13563;17101;17102;26823;28821;29616
P26368;K7ENG2	Splicing factor U2AF 65 kDa subunit	U2AF2	sp|P26368|U2AF2_HUMAN Splicing factor U2AF 65 kDa subunit OS=Homo sapiens OX=9606 GN=U2AF2 PE=1 SV=4;tr|K7ENG2|K7ENG2_HUMAN U2 snRNP auxiliary factor large subunit OS=Homo sapiens OX=9606 GN=U2AF2 PE=1 SV=1	2	14	0	11	0	14	0	13	53.5	475	0	197.08	0	32	0	36	0	36		379240000		527810000		708750000		538600000			620	1555;1823;2476;3624;4771;4772;4836;4837;6617;7064;7472;7920;9375;9376	True;True;True;True;True;True;True;True;True;True;True;True;True;True	1733;2022;2740;3979;5218;5219;5289;5290;5291;7478;8062;8506;8996;8997;10656;10657	5886;6849;6850;6851;9393;9394;9395;9396;9397;9398;13870;13871;13872;13873;13874;18310;18311;18312;18313;18314;18315;18685;18686;18687;18688;18689;18690;18691;18692;18693;18694;18695;18696;18697;18698;25906;25907;25908;27846;27847;27848;29340;29341;29342;31093;31094;31095;31096;31097;31098;31099;31100;31101;31102;37050;37051;37052;37053;37054;37055;37056	5033;5880;5881;8238;8239;8240;8241;8242;12106;12107;12108;12109;15894;15895;15896;15897;15898;15899;16270;16271;16272;16273;16274;16275;16276;16277;16278;16279;16280;16281;16282;16283;16284;16285;16286;22515;22516;22517;24178;24179;24180;25432;25433;25434;26964;26965;26966;26967;26968;26969;26970;26971;32212;32213;32214;32215;32216;32217	5033;5881;8242;12108;15896;15898;16274;16277;22516;24180;25432;26971;32212;32216			488;489			212;238
O75534;E9PLT0;E9PLD4;E9PKN4;E9PNG3	Cold shock domain-containing protein E1	CSDE1	sp|O75534|CSDE1_HUMAN Cold shock domain-containing protein E1 OS=Homo sapiens OX=9606 GN=CSDE1 PE=1 SV=2;tr|E9PLT0|E9PLT0_HUMAN Cold shock domain-containing protein E1 OS=Homo sapiens OX=9606 GN=CSDE1 PE=1 SV=1	5	27	1	22	0	24	0	21	88.884	798	0	182.21	1.1	29.8	0	33.1	0	29.3	378380	377560000		595330000		567260000	378380	5.13383e+08	1356.79	10.406	529	777;786;793;1255;1256;1368;1369;1443;1451;1722;1832;2304;2994;3185;3763;4982;5053;5088;5129;5477;5964;6141;6746;7541;8172;8726;9210	True;True;True;True;True;True;True;True;True;True;True;True;True;True;True;True;True;True;True;True;True;True;True;True;True;True;True	862;871;878;1405;1406;1527;1528;1608;1617;1910;2031;2553;3300;3509;4132;5453;5527;5563;5607;5995;6648;6856;7666;7667;8584;9284;9912;10456	2942;2943;2944;2945;2946;2968;2991;2992;2993;4702;4703;4704;4705;4706;4707;5150;5151;5152;5153;5417;5444;6469;6874;6875;6876;6877;6878;6879;8635;8636;8637;11439;11440;11441;12120;12121;12122;12123;12124;12125;14464;14465;14466;19268;19269;19270;19524;19525;19652;19653;19654;19799;19800;19801;21061;21062;21063;21064;23184;23185;23926;23927;23928;26481;26482;26483;26484;26485;29640;29641;29642;2964…	2510;2511;2512;2513;2514;2538;2562;2563;2564;4021;4022;4023;4024;4025;4402;4403;4404;4405;4406;4634;4654;5553;5900;5901;5902;5903;5904;7480;7481;9991;9992;9993;10596;10597;10598;10599;12623;12624;12625;16766;16767;16768;16980;17087;17088;17089;17221;17222;17223;18290;18291;20109;20787;20788;20789;23028;23029;23030;25687;25688;25689;25690;27833;27834;29861;29862;29863;31623;31624;31625;31626;31627…	2510;2538;2562;4023;4024;4402;4403;4634;4654;5553;5903;7481;9992;10596;12625;16768;16980;17089;17222;18291;20109;20787;23029;25689;27834;29862;31626			376			783
Q9BQ39;A0A087WVC1	ATP-dependent RNA helicase DDX50	DDX50	sp|Q9BQ39|DDX50_HUMAN ATP-dependent RNA helicase DDX50 OS=Homo sapiens OX=9606 GN=DDX50 PE=1 SV=1;tr|A0A087WVC1|A0A087WVC1_HUMAN RNA helicase OS=Homo sapiens OX=9606 GN=DDX50 PE=1 SV=1	2	34	0	25	0	26	0	28	82.564	737	0	190.16	0	37	0	37.2	0	44.1		369800000		523830000		671610000		5.21747e+08			1038	102;393;1193;1617;1765;1872;2493;2867;3233;3750;4369;4372;5170;5218;5269;5270;5374;5430;5439;5901;6283;6652;7552;7553;7586;7781;7789;8068;8119;8138;8781;9003;9008;9404	True;True;True;False;True;True;True;True;True;True;True;True;True;True;True;True;True;True;True;False;True;True;True;True;True;True;True;True;True;True;True;True;True;True	115;424;1326;1801;1960;2074;2760;3162;3560;4117;4788;4791;5656;5714;5771;5772;5884;5947;5956;6563;6564;7018;7529;7530;8595;8596;8634;8843;8851;9165;9224;9246;9969;10215;10223;10685	395;1394;1395;1396;1397;1398;4465;6126;6127;6128;6667;6668;7002;7003;7004;7005;7006;9466;9467;10986;10987;12271;12272;12273;14389;14390;14391;14392;14393;14394;16871;16872;16873;16874;16875;16876;16882;16883;19989;19990;20186;20187;20188;20374;20375;20376;20377;20378;20750;20751;20752;20930;20931;20932;20952;20953;22870;22871;22872;22873;22874;22875;22876;22877;22878;24481;26065;26066;29678;29679…	345;1172;1173;1174;3814;5244;5245;5246;5719;5720;6005;6006;8305;9617;9618;10722;10723;12562;12563;12564;12565;12566;12567;14675;14676;14677;14683;14684;17373;17540;17541;17542;17710;17711;17712;18034;18035;18180;18181;18182;18198;18199;19845;19846;19847;19848;19849;19850;19851;19852;21275;22649;22650;25723;25724;25725;25726;25727;25845;26471;26472;26473;26474;26475;26493;26494;26495;26496;27467;2…	345;1174;3814;5245;5720;6006;8305;9618;10722;12566;14677;14684;17373;17542;17710;17711;18034;18181;18199;19845;21275;22649;25723;25727;25845;26471;26495;27467;27644;27701;30011;30846;30875;32306	439		912	258		520
Q9NVI7;Q5SV16	ATPase family AAA domain-containing protein 3A	ATAD3A	sp|Q9NVI7|ATD3A_HUMAN ATPase family AAA domain-containing protein 3A OS=Homo sapiens OX=9606 GN=ATAD3A PE=1 SV=2	2	23	5	19	3	18	3	18	71.368	634	0	63.017	9	32.5	4.6	31.4	5.7	29.5	12279000	368970000	3746500	446690000	5054400	413560000	7.02663e+06	409740000	58.3124	5.86573	1112	202;238;771;970;1141;1864;2287;2557;3408;4056;4602;4762;4843;5119;5818;6719;6755;6807;7013;8017;9119;9183;9671	True;True;True;True;True;True;True;True;True;True;True;True;True;True;True;True;True;True;True;True;True;True;True	218;255;856;1080;1269;2064;2530;2826;3748;4459;5036;5209;5301;5594;6465;7624;7625;7680;7755;8001;9104;10350;10427;10979	684;685;686;687;810;811;812;2918;2919;2920;3642;4261;4262;4263;4264;4265;4266;4267;6972;8554;9716;9717;13010;13011;13012;13013;13014;15667;15668;15669;15670;17742;18281;18282;18283;18726;18727;18728;18729;19755;19756;19757;19758;19759;22541;22542;22543;22544;26351;26352;26353;26354;26355;26523;26524;26749;26750;27627;27628;27629;27630;27631;31467;31468;31469;35908;35909;35910;36244;36245;38154;38…	587;588;696;2492;2493;2494;3112;3650;3651;3652;3653;3654;3655;5981;7408;8503;8504;11377;11378;11379;13637;15396;15864;15865;16310;16311;17180;17181;17182;17183;19539;19540;22914;22915;22916;22917;23059;23262;24008;24009;24010;24011;27297;27298;31264;31265;31266;31543;33175;33176	587;696;2492;3112;3655;5981;7408;8504;11379;13637;15396;15865;16310;17183;19539;22917;23059;23262;24011;27297;31266;31543;33176			960			80
P68363;P68366;C9JDS9	Tubulin alpha-1B chain;Tubulin alpha-4A chain	TUBA1B;TUBA4A	sp|P68363|TBA1B_HUMAN Tubulin alpha-1B chain OS=Homo sapiens OX=9606 GN=TUBA1B PE=1 SV=1;sp|P68366|TBA4A_HUMAN Tubulin alpha-4A chain OS=Homo sapiens OX=9606 GN=TUBA4A PE=1 SV=1	3	19	8	12	11	18	9	16	50.151	451	0	144.82	23.7	40.6	38.6	61.9	34.4	54.5	24475000	365760000	36588000	457450000	39280000	554440000	3.34477e+07	4.59217e+08	13.7294	3.7792	751	283;802;824;899;1387;2143;2767;3689;4565;4941;5441;5442;6007;6599;6600;7496;8184;8749;9555	True;True;True;True;True;True;True;True;True;True;True;True;True;True;True;True;True;True;True	303;887;917;997;1549;2374;3059;4048;4998;5408;5958;5959;6696;7454;7455;7456;8535;9298;9937;10856	968;969;970;971;3011;3012;3112;3113;3114;3374;3375;5218;5219;5220;5221;5222;5223;7999;8000;8001;8002;8003;8004;8005;8006;8007;8008;8009;8010;8011;8012;10590;10591;10592;10593;10594;14116;14117;14118;14119;14120;14121;14122;17611;17612;19083;19084;19085;19086;19087;19088;19089;19090;19091;19092;19093;19094;20957;20958;20959;20960;20961;23364;23365;23366;23367;23368;23369;23370;23371;23372;23373;25…	819;820;2579;2580;2581;2657;2658;2659;2872;2873;2874;4464;4465;4466;4467;4468;4469;6904;6905;6906;6907;6908;6909;6910;6911;6912;6913;6914;6915;6916;6917;9294;9295;12319;12320;12321;12322;12323;15291;16603;16604;16605;16606;16607;16608;16609;16610;18202;18203;20273;20274;20275;20276;20277;20278;20279;22460;22461;22462;22463;22464;22465;22466;22467;22468;22469;22470;22471;22472;22473;22474;25503;25…	819;2581;2658;2873;4466;6907;9295;12319;15291;16604;18202;18203;20276;22460;22462;25505;27864;29926;32812			684;685;686			302;313;413
O43143	Pre-mRNA-splicing factor ATP-dependent RNA helicase DHX15	DHX15	sp|O43143|DHX15_HUMAN Pre-mRNA-splicing factor ATP-dependent RNA helicase DHX15 OS=Homo sapiens OX=9606 GN=DHX15 PE=1 SV=2	1	28	0	19	3	27	0	22	90.932	795	0	85.704	0	24.5	4.4	39	0	33.2		359760000	2885900	576170000		571240000	2885900	502390000	174.084	7.44364	498	732;1226;1421;1435;1476;2036;2116;2337;2406;3422;3426;3608;3609;3731;3962;4676;6655;7146;7646;7647;8051;8093;8171;8241;8530;8677;8871;9459	True;True;True;True;True;True;True;True;True;True;True;True;True;True;True;True;True;True;True;True;True;True;True;True;True;True;True;True	810;1367;1586;1600;1644;2258;2344;2586;2662;3762;3766;3962;3963;4095;4352;5119;7535;8151;8696;8697;9143;9192;9283;9361;9698;9857;10071;10750	2760;2761;2762;4592;4593;4594;4595;5348;5349;5350;5397;5398;5526;7654;7655;7656;7886;7887;7888;8738;8739;9133;9134;9135;13059;13060;13061;13062;13063;13064;13073;13074;13075;13076;13077;13808;13809;13810;13811;13812;13813;13814;14303;14304;14305;14306;14307;14308;14309;14310;15292;15293;15294;18000;18001;26075;26076;28169;28170;30030;30031;30032;30033;31605;31753;31754;32058;32059;32060;32061;320…	2356;2357;3920;3921;3922;4576;4577;4616;4731;6554;6555;6556;6763;6764;6765;6766;7593;7594;8000;8001;8002;11415;11416;11417;11418;11419;11420;11426;11427;11428;11429;11430;12055;12056;12057;12058;12479;12480;12481;12482;12483;12484;12485;13330;13331;13332;15623;15624;22662;22663;24444;24445;26016;26017;26018;26019;27411;27538;27828;27829;27830;27831;27832;28121;28122;29196;29693;29694;30386;30387;…	2356;3920;4576;4616;4731;6556;6763;7594;8001;11418;11430;12055;12058;12485;13330;15624;22662;24445;26017;26019;27411;27538;27831;28122;29196;29694;30387;32517			361;362;363;364;365;366;367;368			68;199;209;212;246;273;291;494
Q9H7E2;B1AMN9;F2Z2Y2	Tudor domain-containing protein 3	TDRD3	sp|Q9H7E2|TDRD3_HUMAN Tudor domain-containing protein 3 OS=Homo sapiens OX=9606 GN=TDRD3 PE=1 SV=1	3	21	0	20	0	20	0	21	73.184	651	0	132.69	0	39.2	0	40.2	0	41.6		355150000		379300000		402700000		379050000			1082	246;1356;1881;1993;1994;3118;3322;3363;3958;3995;5386;5696;5894;7411;7643;7750;7757;7825;7943;8001;8214	True;True;True;True;True;True;True;True;True;True;True;True;True;True;True;True;True;True;True;True;True	263;1515;2085;2210;2211;3436;3657;3701;4348;4387;5897;6275;6554;8433;8693;8812;8819;8892;9022;9088;9330	832;833;5105;5106;5107;7038;7039;7040;7491;7492;7493;7494;7495;7496;7497;7498;7499;11850;11851;11852;11853;11854;12621;12622;12623;12624;12625;12626;12806;12807;12808;15273;15274;15275;15276;15277;15278;15395;15396;15397;20799;20800;20801;21940;21941;21942;22840;22841;22842;29080;29081;29082;30023;30024;30025;30389;30390;30391;30392;30393;30415;30416;30417;30692;30693;30694;31181;31182;31183;3142…	712;713;4365;4366;6028;6029;6030;6415;6416;6417;6418;6419;6420;10353;10354;10355;10356;10357;10358;11038;11039;11040;11041;11198;11199;13313;13314;13315;13316;13317;13419;13420;13421;18071;18072;18073;19019;19020;19021;19823;19824;19825;25209;25210;25211;26010;26011;26012;26360;26361;26362;26363;26364;26384;26385;26386;26627;26628;27039;27040;27041;27263;27988	712;4366;6029;6416;6420;10355;11041;11199;13317;13420;18071;19020;19825;25211;26012;26360;26386;26628;27040;27263;27988	444		940;941	309		205;281
Q7Z2W4;C9J6P4;H7C5K1;G5E9U9;Q9H0J9	Zinc finger CCCH-type antiviral protein 1	ZC3HAV1	sp|Q7Z2W4|ZCCHV_HUMAN Zinc finger CCCH-type antiviral protein 1 OS=Homo sapiens OX=9606 GN=ZC3HAV1 PE=1 SV=3;tr|C9J6P4|C9J6P4_HUMAN Zinc finger CCCH-type antiviral protein 1 OS=Homo sapiens OX=9606 GN=ZC3HAV1 PE=1 SV=1	5	26	1	19	0	23	0	21	101.43	902	0	253.2	2.4	26.7	0	31.4	0	32.5	115420	353070000		429200000		465780000	115420	4.16017e+08	3604.37	11.8155	924	709;746;1274;2444;3173;3584;4217;4250;4481;4886;5376;5437;5861;5862;7087;7236;7431;7618;7652;7822;8407;8460;8556;8601;8798;9631	True;True;True;True;True;True;True;True;True;True;True;True;True;True;True;True;True;True;True;True;True;True;True;True;True;True	782;825;1428;2705;3496;3936;4629;4663;4909;5349;5886;5954;6513;6514;8087;8245;8455;8666;8703;8888;9554;9620;9724;9773;9987;10937	2675;2676;2677;2817;2818;2819;4781;9267;9268;9269;9270;9271;12076;13739;16257;16258;16259;16385;16386;16387;17307;17308;18875;18876;20756;20757;20758;20759;20760;20761;20762;20948;20949;20950;22688;22689;22690;22691;22692;27936;28436;28437;28438;29164;29165;29166;29926;29927;29928;30042;30043;30044;30682;30683;30684;33075;33076;33077;33287;33288;33289;33649;33650;33651;33652;33653;33827;33828;338…	2282;2283;2403;2404;2405;4091;8127;8128;8129;8130;10560;11992;14155;14156;14157;14263;14264;14265;15054;16421;16422;18039;18040;18041;18042;18043;18194;18195;18196;19674;19675;19676;19677;24257;24671;24672;25281;25282;25283;25929;25930;25931;26027;26028;26619;26620;26621;28736;28737;28738;28913;28914;28915;29271;29272;29273;29274;29419;29420;29421;30059;30060;30061;33045;33046;33047	2282;2404;4091;8130;10560;11992;14156;14263;15054;16421;18042;18196;19675;19677;24257;24671;25281;25931;26027;26621;28736;28914;29273;29419;30059;33046			833			694
X6RLJ0;P02745	Complement C1q subcomponent subunit A	C1QA	tr|X6RLJ0|X6RLJ0_HUMAN Complement C1q subcomponent subunit A (Fragment) OS=Homo sapiens OX=9606 GN=C1QA PE=1 SV=7;sp|P02745|C1QA_HUMAN Complement C1q subcomponent subunit A OS=Homo sapiens OX=9606 GN=C1QA PE=1 SV=2	2	2	2	2	2	2	2	2	23.351	220	0	8.2583	5	5	5	5	5	5	38201000	351290000	51494000	590580000	51752000	824630000	47149000	5.88833e+08	12.4888	3.64256	553	1265;6268	True;True	1417;7002	4745;4746;4747;4748;4749;4750;4751;4752;24427;24428;24429;24430;24431;24432	4057;4058;4059;4060;4061;4062;4063;4064;21232;21233;21234;21235;21236	4064;21236
Q8N684;F5H669;F5H6M0;F5H047;J3QT54;C9J286;C9J323;C9JM38;F5H5B7;F5H1W4;F5H2K8;F5H6P5;F5H6A8;F5GXA3	Cleavage and polyadenylation specificity factor subunit 7	CPSF7	sp|Q8N684|CPSF7_HUMAN Cleavage and polyadenylation specificity factor subunit 7 OS=Homo sapiens OX=9606 GN=CPSF7 PE=1 SV=1;tr|F5H669|F5H669_HUMAN Cleavage and polyadenylation-specificity factor subunit 7 (Fragment) OS=Homo sapiens OX=9606 GN=CPSF7 PE=1 SV=	14	13	1	10	0	11	0	13	52.049	471	0	61.695	1.9	25.5	0	28.9	0	33.1	1016500	351210000		337430000		408240000	1016500	3.65627e+08	359.692	8.49062	962	409;778;1176;1311;3252;6437;6661;7480;7848;7991;8318;8945;8946	True;True;True;True;True;True;True;True;True;True;True;True;True	443;863;1305;1467;3580;7216;7541;8516;8916;9078;9451;10150;10151	1472;1473;1474;1475;2947;2948;2949;4379;4380;4381;4382;4383;4384;4915;12326;12327;12328;12329;12330;12331;25118;25119;25120;26088;26089;26090;29374;29375;29376;30780;30781;30782;31392;31393;31394;32739;32740;32741;35183;35184;35185	1237;1238;2515;2516;2517;2518;2519;3743;3744;3745;3746;3747;3748;4203;10767;10768;10769;10770;10771;21830;21831;22672;22673;22674;25460;25461;25462;26698;27233;27234;28438;28439;30619;30620;30621;30622	1238;2518;3748;4203;10768;21831;22673;25462;26698;27234;28439;30619;30622
H3BNC9;P08708;H0YN88;A0A075B716;H0YN73;A0A0J9YYC4	40S ribosomal protein S17	RPS17	tr|H3BNC9|H3BNC9_HUMAN 40S ribosomal protein S17 OS=Homo sapiens OX=9606 PE=3 SV=2;sp|P08708|RS17_HUMAN 40S ribosomal protein S17 OS=Homo sapiens OX=9606 GN=RPS17 PE=1 SV=2;tr|H0YN88|H0YN88_HUMAN 40S ribosomal protein S17 OS=Homo sapiens OX=9606 GN=RPS17 P	6	8	0	8	1	8	1	8	64.532	584	0	97.715	0	13.7	1.9	13.7	2.1	13.7		350550000	1121600	882390000	974610	1241500000	1048105	8.24813e+08	786.957	9.62014	422	1232;1233;3492;4852;4853;5025;8591;8592	True;True;True;True;True;True;True;True	1377;1378;1379;1380;3840;3841;5310;5311;5312;5497;5498;9763;9764	4632;4633;4634;4635;4636;4637;4638;4639;4640;4641;4642;4643;13380;13381;13382;13383;13384;13385;13386;13387;18748;18749;18750;18751;18752;18753;18754;18755;18756;18757;18758;18759;18760;18761;18762;19420;19421;19422;19423;19424;19425;19426;19427;19428;19429;19430;33796;33797;33798;33799;33800;33801;33802;33803;33804;33805;33806;33807	3955;3956;3957;3958;3959;3960;3961;3962;3963;3964;3965;11690;11691;11692;11693;11694;11695;11696;16327;16328;16329;16330;16331;16332;16900;16901;16902;16903;16904;16905;16906;16907;16908;16909;16910;16911;16912;16913;29395;29396;29397;29398;29399;29400;29401;29402;29403	3960;3965;11694;16327;16330;16909;29396;29401	165		289;290;291	475		507;554;575
P30050	60S ribosomal protein L12	RPL12	sp|P30050|RL12_HUMAN 60S ribosomal protein L12 OS=Homo sapiens OX=9606 GN=RPL12 PE=1 SV=1	1	7	1	6	4	7	5	7	17.818	165	0	202.16	5.5	50.9	35.8	60	44.8	60	1242400	348690000	4359800	464250000	8119700	738080000	4.57397e+06	5.17007e+08	113.032	6.82059	628	488;942;1694;3407;3430;3666;6397	True;True;True;True;True;True;True	538;1049;1881;3747;3770;4025;7159;7160	1848;1849;1850;1851;1852;1853;1854;3516;3517;3518;6386;6387;6388;6389;6390;13003;13004;13005;13006;13007;13008;13009;13089;13090;13091;13092;13093;13094;13095;13096;14037;14038;14039;14040;14041;14042;24962;24963;24964;24965;24966;24967;24968;24969	1558;1559;1560;1561;1562;1563;3003;3004;3005;5480;5481;5482;5483;5484;11371;11372;11373;11374;11375;11376;11439;11440;11441;11442;11443;12253;12254;21699;21700;21701;21702;21703;21704;21705	1558;3005;5484;11376;11443;12253;21699
E7EPX0;E7EVJ4;Q9NUL3;E5RJN7;E7EVI1;E5RJ67;H0YBY0;E5RFK1;E5RGT3;E5RGQ5	Double-stranded RNA-binding protein Staufen homolog 2	STAU2	tr|E7EPX0|E7EPX0_HUMAN Double-stranded RNA-binding protein Staufen homolog 2 OS=Homo sapiens OX=9606 GN=STAU2 PE=1 SV=1;tr|E7EVJ4|E7EVJ4_HUMAN Double-stranded RNA-binding protein Staufen homolog 2 OS=Homo sapiens OX=9606 GN=STAU2 PE=1 SV=1;sp|Q9NUL3|STAU2_	10	18	0	13	0	16	1	15	53.928	491	0	91.093	0	37.3	0	43.2	3.7	38.3		347190000		386090000	15024000	374460000	15024000	3.69247e+08	24.5771	4.61924	321	103;104;326;517;528;733;2563;2794;3151;3249;4190;4361;5241;5793;6598;8757;8860;9174	True;True;True;True;True;True;True;True;True;True;True;True;True;True;True;True;True;True	116;117;351;567;578;811;2832;3087;3474;3577;4599;4780;5739;6435;6436;7453;9945;10059;10416	396;397;398;399;1143;1950;1951;1952;1953;1954;1955;1980;1981;1982;1983;1984;2763;2764;2765;9736;9737;9738;9739;9740;9741;10682;10683;11987;11988;12317;12318;12319;12320;12321;16166;16167;16168;16846;16847;16848;20278;22438;22439;22440;22441;25838;34419;34420;34421;34422;34423;34424;34868;34869;34870;36188;36189;36190	346;347;348;349;953;1645;1646;1647;1648;1649;1671;1672;1673;1674;2358;2359;2360;8517;8518;8519;8520;9360;9361;9362;10480;10481;10761;10762;10763;14076;14077;14650;14651;14652;17619;19447;19448;19449;19450;22459;29944;29945;29946;29947;29948;30355;30356;30357;31494;31495;31496	347;349;953;1646;1674;2360;8520;9360;10481;10761;14077;14652;17619;19450;22459;29948;30355;31495			250;251;252			286;349;403
P13010;C9JZ81;H7C0H9	X-ray repair cross-complementing protein 5	XRCC5	sp|P13010|XRCC5_HUMAN X-ray repair cross-complementing protein 5 OS=Homo sapiens OX=9606 GN=XRCC5 PE=1 SV=3	3	26	0	20	4	22	2	21	82.704	732	0	249.52	0	35.5	7.7	42.8	2.7	41.1		329760000	2373700	357460000	4750800	497610000	3562250	3.94943e+08	110.869	6.79271	590	274;581;914;1136;1273;1513;1544;1545;1903;2029;2814;3357;3432;4296;4833;4992;5478;6815;7738;8071;8102;8254;8507;8868;9363;9453	True;True;True;True;True;True;True;True;True;True;True;True;True;True;True;True;True;True;True;True;True;True;True;True;True;True	293;645;1015;1264;1427;1687;1721;1722;2110;2251;3108;3695;3772;4712;5286;5463;5996;7770;7771;8798;9168;9204;9376;9675;10068;10642;10742	933;934;935;2218;2219;2220;2221;2222;3413;4238;4239;4240;4241;4778;4779;4780;5691;5692;5693;5694;5849;5850;5851;5852;5853;5854;5855;5856;7116;7635;7636;10767;10768;10769;12779;12780;12781;12782;13103;13104;13105;13106;16565;16566;16567;16568;16569;18675;18676;18677;19299;19300;21065;21066;21067;21068;21069;26791;26792;26793;26794;26795;26796;26797;26798;26799;30351;30352;30353;31680;31681;31682;3…	790;791;1874;1875;1876;2912;3631;3632;3633;3634;4089;4090;4869;4870;4871;5001;5002;5003;5004;5005;6093;6541;9436;9437;9438;11167;11168;11169;11170;11450;11451;14425;14426;14427;14428;14429;14430;16261;16262;16263;16796;18292;18293;18294;23298;23299;23300;23301;23302;23303;23304;23305;23306;23307;23308;23309;26326;26327;27472;27578;27579;27580;27581;27582;28170;28171;28172;29127;29128;30379;32181;…	790;1874;2912;3632;4090;4871;5001;5003;6093;6541;9437;11169;11451;14428;16263;16796;18293;23306;26327;27472;27579;28171;29127;30379;32181;32466			430;431;432;433			40;461;515;731
Q5JRI1;O75494;Q6IQ42;R4GMP8	Serine/arginine-rich splicing factor 10	SRSF10	tr|Q5JRI1|Q5JRI1_HUMAN Serine/arginine-rich-splicing factor 10 OS=Homo sapiens OX=9606 GN=SRSF10 PE=1 SV=1;sp|O75494|SRS10_HUMAN Serine/arginine-rich splicing factor 10 OS=Homo sapiens OX=9606 GN=SRSF10 PE=1 SV=1	4	12	0	12	1	11	0	10	20.913	172	0	36.417	0	48.3	7	47.7	0	47.7		328600000	18717000	307510000		359750000	18717000	3.31953e+08	17.7354	4.14856	526	956;957;2590;2591;2592;6217;6218;6525;6526;7335;9445;9545	True;True;True;True;True;True;True;True;True;True;True;True	1064;1065;2860;2861;2862;6949;6950;7346;7347;7348;8354;10733;10845	3553;3554;3555;3556;3557;3558;3559;3560;3561;9844;9845;9846;9847;9848;9849;9850;9851;24260;24261;24262;24263;24264;24265;25485;25486;25487;25488;25489;28834;28835;28836;37304;37305;37306;37307;37308;37309;37722;37723;37724;37725;37726	3031;3032;3033;3034;3035;3036;3037;8617;8618;8619;8620;8621;8622;8623;8624;21083;21084;21085;22152;22153;22154;22155;22156;25001;25002;25003;32437;32438;32439;32440;32441;32786;32787;32788;32789	3035;3036;8617;8620;8624;21083;21085;22154;22156;25003;32437;32786
Q5JP53;P07437;Q5ST81;Q13885;Q9BVA1;A0A0B4J269;Q13509;A0A075B736;K7ESM5;Q3ZCM7;Q5SQY0;A6NNZ2;Q9BUF5;CON__ENSEMBL:ENSBTAP00000025008;G3V2A3;Q9H4B7;G3V5W4;M0R1I1;G3V2N6;G3V2R8;G3V3R4	Tubulin beta chain;Tubulin beta-2A chain;Tubulin beta-2B chain	TUBB;TUBB2A;TUBB2B	tr|Q5JP53|Q5JP53_HUMAN Tubulin beta chain OS=Homo sapiens OX=9606 GN=TUBB PE=1 SV=1;sp|P07437|TBB5_HUMAN Tubulin beta chain OS=Homo sapiens OX=9606 GN=TUBB PE=1 SV=2;tr|Q5ST81|Q5ST81_HUMAN Tubulin beta chain OS=Homo sapiens OX=9606 GN=TUBB PE=1 SV=1;sp|Q13	21	18	5	16	10	16	11	14	47.766	426	0	149.28	15.3	50.7	26.3	54.2	34	48.1	32872000	324780000	50099000	260210000	40468000	285840000	4.11463e+07	2.90277e+08	7.05474	2.81859	569	399;532;2037;2314;2315;2445;2766;3855;3946;3977;4014;4635;4880;5509;5632;6187;7423;9550	True;True;True;True;True;True;True;True;True;True;True;True;True;True;True;True;True;True	430;582;2259;2563;2564;2706;3058;4229;4230;4334;4367;4368;4406;5073;5074;5343;6030;6172;6173;6907;8446;10851	1421;1422;1423;1424;1995;1996;1997;1998;1999;7657;7658;7659;7660;7661;7662;8668;8669;8670;8671;8672;8673;8674;8675;8676;8677;8678;9272;9273;9274;9275;10585;10586;10587;10588;10589;14832;14833;14834;14835;14836;15205;15206;15207;15208;15209;15210;15211;15212;15213;15214;15215;15216;15338;15339;15340;15341;15342;15458;15459;15460;15461;15462;17864;17865;17866;17867;17868;18856;18857;18858;18859;212…	1193;1194;1195;1196;1685;1686;1687;1688;1689;6557;6558;6559;6560;6561;7511;7512;7513;7514;7515;7516;7517;7518;7519;8131;8132;8133;8134;9289;9290;9291;9292;9293;12929;12930;12931;12932;12933;13272;13273;13274;13275;13276;13277;13369;13370;13473;13474;13475;13476;15508;15509;15510;15511;15512;16406;16407;16408;18417;18777;18778;20923;20924;25248;25249;25250;25251;25252;32803	1195;1686;6560;7513;7518;8131;9293;12931;13276;13370;13473;15511;16406;18417;18777;20924;25248;32803			398;399;400;401;402;403;404			55;146;239;249;312;345;370
P08621;M0QYR1;M0QX04	U1 small nuclear ribonucleoprotein 70 kDa	SNRNP70	sp|P08621|RU17_HUMAN U1 small nuclear ribonucleoprotein 70 kDa OS=Homo sapiens OX=9606 GN=SNRNP70 PE=1 SV=2	3	15	0	15	0	12	0	12	51.556	437	0	98.597	0	32.5	0	27.2	0	27.7		322420000		342240000		569570000		411410000			572	1241;1591;1593;1594;2661;2687;3255;3353;4832;6891;7008;7105;7159;8362;9380	True;True;True;True;True;True;True;True;True;True;True;True;True;True;True	1388;1774;1776;1777;2939;2965;2966;3583;3689;5285;7873;7996;8107;8164;9501;10661	4662;4663;4664;6037;6038;6045;6046;6047;6048;6049;10151;10152;10153;10230;10231;10232;10233;10234;10235;10236;10237;12339;12340;12341;12342;12343;12344;12753;12754;12755;12756;12757;18672;18673;18674;27126;27127;27128;27612;27613;27614;28003;28004;28005;28207;32895;32896;37066;37067;37068;37069;37070;37071;37072;37073;37074	3987;3988;3989;5162;5169;5170;5171;5172;5173;8896;8967;8968;8969;8970;8971;8972;10777;10778;10779;10780;10781;10782;10783;10784;11143;11144;11145;11146;16258;16259;16260;23588;23589;23999;24305;24306;24475;28574;32224;32225;32226;32227;32228;32229;32230;32231	3988;5162;5169;5170;8896;8969;10783;11145;16259;23588;23999;24306;24475;28574;32229	207			401
P31942	Heterogeneous nuclear ribonucleoprotein H3	HNRNPH3	sp|P31942|HNRH3_HUMAN Heterogeneous nuclear ribonucleoprotein H3 OS=Homo sapiens OX=9606 GN=HNRNPH3 PE=1 SV=2	1	11	0	9	1	10	1	10	36.926	346	0	80.741	0	39	3.8	38.2	3.8	38.2		319220000	3113900	388850000	5356300	370470000	4235100	3.59513e+08	84.889	6.40751	630	751;760;1043;1677;2666;2907;3393;5351;7875;8799;9483	True;True;True;True;True;False;True;False;True;True;True	830;831;844;845;1162;1864;2944;3204;3732;5859;8945;9988;10781	2835;2836;2837;2838;2839;2840;2892;2893;2894;2895;3897;3898;3899;6342;6343;6344;10163;11124;11125;11126;11127;12930;12931;12932;12933;12934;20670;20671;30894;30895;30896;34561;34562;34563;34564;34565;37521;37522	2422;2423;2424;2425;2426;2427;2428;2471;2472;2473;2474;3324;3325;3326;5441;5442;5443;8905;9731;9732;9733;11308;11309;17965;17966;26794;26795;30062;30063;30064;30065;30066;32621;32622	2424;2474;3325;5442;8905;9731;11308;17966;26795;30064;32621	251		503;504;505;506	209		251;277;282;290
A0A7I2V659;A0A087WVQ9;Q5VTE0;P68104;A0A7I2V3H3;A0A7I2V5N4;A0A087WV01;A0A2U3TZH3;Q05639;A6PW80;Q5JR01;A0A2R8Y660;A0A2R8Y488;A0A6Q8PFK6;A0A2R8YDN5	Putative elongation factor 1-alpha-like 3;Elongation factor 1-alpha 1;Elongation factor 1-alpha;Elongation factor 1-alpha 2	EEF1A1;EEF1A1P5;EEF1A2	tr|A0A7I2V659|A0A7I2V659_HUMAN Elongation factor 1-alpha 1 OS=Homo sapiens OX=9606 GN=EEF1A1 PE=4 SV=1;tr|A0A087WVQ9|A0A087WVQ9_HUMAN Elongation factor 1-alpha 1 OS=Homo sapiens OX=9606 GN=EEF1A1 PE=1 SV=2;sp|Q5VTE0|EF1A3_HUMAN Putative elongation factor 1	15	10	3	8	8	9	8	8	49.824	459	0	45.359	8.9	20.3	22	26.4	26.4	21.1	29338000	314920000	78187000	373920000	91423000	349310000	66316000	346050000	5.2182	2.38355	29	1044;1666;3653;5236;6806;7907;8168;8182;8680;9690	True;True;True;True;True;True;True;True;True;True	1163;1853;4009;5733;7754;8981;9280;9296;9860;9861;10999	3900;3901;3902;6296;6297;6298;6299;6300;6301;6302;6303;13981;13982;13983;13984;13985;20236;20237;20238;20239;26744;26745;26746;26747;26748;31014;31015;31016;31017;31018;31019;31020;31021;31022;31023;31024;31025;32039;32040;32099;32100;32101;32102;34150;34151;34152;34153;34154;34155;34156;34157;34158;38228;38229;38230;38231;38232;38233;38234;38235	3327;3328;3329;5403;5404;5405;5406;5407;12213;12214;12215;12216;12217;17586;17587;17588;23258;23259;23260;23261;26900;26901;26902;26903;26904;26905;26906;26907;26908;27807;27859;29703;29704;29705;29706;29707;29708;29709;29710;29711;33236;33237;33238;33239;33240;33241;33242;33243	3329;5406;12215;17587;23261;26905;27807;27859;29706;33240			12			273
Q92945;A0A087WTP3;M0R0I5;M0QYH3;M0R0C6;M0R3J3;M0R251;M0QYG1;M0QXW7;M0R263	Far upstream element-binding protein 2	KHSRP	sp|Q92945|FUBP2_HUMAN Far upstream element-binding protein 2 OS=Homo sapiens OX=9606 GN=KHSRP PE=1 SV=4;tr|A0A087WTP3|A0A087WTP3_HUMAN Far upstream element-binding protein 2 OS=Homo sapiens OX=9606 GN=KHSRP PE=1 SV=1;tr|M0R0I5|M0R0I5_HUMAN Far upstream ele	10	20	0	16	1	16	0	16	73.114	711	0	238.49	0	30.7	1.5	33.8	0	32.9		312800000	454840	402410000		395610000	454840	3.70273e+08	814.074	9.66902	996	401;888;961;1257;2689;2690;3650;3651;3672;3725;3916;4154;4315;4619;5711;6398;6591;7959;8393;9108	True;True;True;True;True;True;True;True;True;True;True;True;True;True;True;True;True;True;True;True	433;985;1069;1407;2970;2971;4006;4007;4031;4089;4298;4562;4731;5055;6300;7161;7442;9039;9540;10338	1436;1437;1438;3346;3347;3573;3574;3575;4708;10259;10260;10261;10262;10263;10264;13969;13970;13971;13972;13973;13974;13975;13976;13977;14057;14058;14273;14274;14275;15062;16024;16025;16638;16639;16640;16641;16642;17801;17802;17803;22020;22021;22022;24970;24971;24972;25797;25798;31251;31252;31253;33043;35851;35852;35853	1208;1209;1210;2851;3048;3049;3050;4026;8991;8992;8993;8994;8995;8996;8997;8998;12201;12202;12203;12204;12205;12206;12207;12208;12209;12270;12271;12453;12454;12455;13148;13959;14488;14489;14490;15447;15448;15449;19093;19094;21706;21707;21708;22421;22422;27101;27102;27103;28711;31216;31217;31218	1210;2851;3048;4026;8995;8998;12201;12209;12271;12455;13148;13959;14489;15449;19093;21707;22422;27102;28711;31218			881;882;883			145;155;267
B0QYK0;Q01844;A0A0D9SFL3;C9JGE3;H7BY36	RNA-binding protein EWS	EWSR1	tr|B0QYK0|B0QYK0_HUMAN RNA-binding protein EWS OS=Homo sapiens OX=9606 GN=EWSR1 PE=1 SV=1;sp|Q01844|EWS_HUMAN RNA-binding protein EWS OS=Homo sapiens OX=9606 GN=EWSR1 PE=1 SV=1;tr|A0A0D9SFL3|A0A0D9SFL3_HUMAN RNA-binding protein EWS OS=Homo sapiens OX=9606	5	6	0	5	1	6	0	6	64.929	618	0	40.559	0	9.7	2.4	12.8	0	12.8		312170000	425440	281160000		314440000	425440	302590000	711.24	9.47419	222	108;109;295;2521;4999;6414	True;True;True;True;True;True	121;122;316;2790;5470;7184;7185	409;410;411;412;413;414;415;416;417;418;419;1029;1030;9570;9571;9572;19326;19327;19328;25030;25031;25032	357;358;359;360;361;362;363;364;866;867;868;8391;8392;16821;21759;21760	357;359;867;8392;16821;21760			189			275
J3QQ67;Q07020;G3V203;H0YHA7;F8VYV2;A0A075B7A0;F8VUA6;F8VXR6	60S ribosomal protein L18	RPL18	tr|J3QQ67|J3QQ67_HUMAN 60S ribosomal protein L18 (Fragment) OS=Homo sapiens OX=9606 GN=RPL18 PE=1 SV=1;sp|Q07020|RL18_HUMAN 60S ribosomal protein L18 OS=Homo sapiens OX=9606 GN=RPL18 PE=1 SV=2;tr|G3V203|G3V203_HUMAN 60S ribosomal protein L18 OS=Homo sapien	8	10	0	8	1	9	0	10	21.728	190	0	154.96	0	42.1	6.8	42.6	0	42.6		311000000	138290	452380000		762900000	138290	508760000	3678.94	11.8451	460	602;2512;3842;7140;7141;7720;8037;8308;8309;8310	True;True;True;True;True;True;True;True;True;True	667;2781;4216;8145;8146;8780;9128;9129;9441;9442;9443	2282;2283;2284;2285;2286;2287;2288;2289;2290;9530;9531;9532;14795;14796;14797;14798;28147;28148;28149;30288;30289;30290;31550;31551;31552;31553;31554;32699;32700;32701;32702;32703;32704;32705;32706;32707;32708;32709;32710;32711;32712;32713	1928;1929;1930;1931;1932;1933;1934;1935;8358;8359;8360;12897;12898;12899;12900;24423;24424;24425;26269;26270;27361;27362;27363;27364;27365;28401;28402;28403;28404;28405;28406;28407;28408;28409;28410;28411;28412;28413	1929;8360;12899;24423;24424;26269;27363;28405;28408;28413
P46776;E9PJD9;E9PLL6;E9PLX7	60S ribosomal protein L27a	RPL27A	sp|P46776|RL27A_HUMAN 60S ribosomal protein L27a OS=Homo sapiens OX=9606 GN=RPL27A PE=1 SV=2;tr|E9PJD9|E9PJD9_HUMAN 60S ribosomal protein L27a OS=Homo sapiens OX=9606 GN=RPL27A PE=1 SV=1;tr|E9PLL6|E9PLL6_HUMAN 60S ribosomal protein L27a OS=Homo sapiens OX=	4	8	0	7	0	7	1	7	16.561	148	0	67.047	0	39.2	0	39.2	14.9	33.1		306090000		435740000	346450	601650000	346450	4.47827e+08	1292.62	10.3361	661	3865;5594;5989;6143;6144;7044;7937;8122	True;True;True;True;True;True;True;True	4243;6124;6674;6858;6859;8041;9016;9229;9230	14872;14873;14874;14875;14876;21498;21499;21500;23265;23266;23267;23268;23269;23930;23931;23932;23933;23934;23935;23936;27776;31160;31161;31875;31876;31877;31878	12968;12969;12970;12971;12972;18649;18650;18651;20180;20181;20182;20183;20791;20792;20793;20794;20795;20796;24125;27023;27658;27659;27660;27661	12970;18650;20181;20792;20796;24125;27023;27658
O95782	AP-2 complex subunit alpha-1	AP2A1	sp|O95782|AP2A1_HUMAN AP-2 complex subunit alpha-1 OS=Homo sapiens OX=9606 GN=AP2A1 PE=1 SV=3	1	26	0	15	1	17	1	23	107.54	977	0	100.38	0	20.7	0.7	22.2	0.7	30.1		303950000	8323600	381980000	3342500	460030000	5833050	3.81987e+08	65.4866	6.03313	543	127;524;767;995;1860;2182;2233;2855;3373;3486;3871;5092;5264;5524;5804;6084;6118;6636;6756;8409;8523;8747;8978;9435;9510;9519	True;True;True;True;True;True;True;True;True;True;True;True;True;True;True;True;True;True;True;True;True;True;True;True;True;True	140;574;852;1109;2060;2415;2472;3149;3711;3834;4250;5567;5763;6046;6449;6788;6827;7504;7681;9556;9691;9935;10186;10722;10808;10817	458;459;1974;2906;2907;3718;6964;8148;8149;8367;10933;10934;10935;12846;13345;13346;13347;14901;14902;14903;14904;14905;19664;19665;20347;20348;20349;20350;20351;21260;21261;21262;22481;22482;22483;23701;23702;23703;23837;25989;25990;25991;25992;26525;26526;33084;33085;33086;33534;34384;34385;34386;35328;35329;35330;37263;37264;37612;37613;37638	397;398;1664;2484;2485;3180;5977;7056;7254;9572;9573;9574;11238;11660;11661;11662;13015;13016;13017;17096;17097;17098;17686;17687;17688;18452;18453;19485;19486;19487;20576;20577;20704;22584;22585;22586;23060;28745;28746;28747;29175;29918;29919;29920;30746;30747;30748;32401;32402;32690;32712	398;1664;2484;3180;5977;7056;7254;9574;11238;11662;13017;17098;17688;18453;19487;20577;20704;22584;23060;28746;29175;29920;30748;32401;32690;32712			383;384			143;870
P62913;Q5VVC8	60S ribosomal protein L11	RPL11	sp|P62913|RL11_HUMAN 60S ribosomal protein L11 OS=Homo sapiens OX=9606 GN=RPL11 PE=1 SV=2;tr|Q5VVC8|Q5VVC8_HUMAN 60S ribosomal protein L11 OS=Homo sapiens OX=9606 GN=RPL11 PE=1 SV=2	2	8	2	4	2	7	2	8	20.252	178	0	25.647	11.8	23.6	12.9	43.8	12.9	48.3	2801800	294240000	2316900	450300000	4421600	640460000	3180100	4.61667e+08	145.174	7.18164	739	191;639;4317;4643;6082;6292;8920;9382	True;True;True;True;True;True;True;True	207;709;710;4734;5082;6786;7030;10123;10663	653;654;655;656;2429;2430;2431;2432;16647;16648;17889;17890;23696;23697;24525;35093;35094;35095;35096;35097;35098;35099;35100;35101;35102;35103;37077;37078;37079;37080;37081	565;566;2074;2075;2076;2077;14494;14495;15535;15536;20571;20572;21306;30553;30554;30555;30556;30557;30558;30559;32234;32235;32236	566;2077;14494;15536;20571;21306;30556;32235			669			12
Q9BY77;F6VRR5;F8WCX5;Q8WUT1;Q6R954;F8WEE2	Polymerase delta-interacting protein 3	POLDIP3	sp|Q9BY77|PDIP3_HUMAN Polymerase delta-interacting protein 3 OS=Homo sapiens OX=9606 GN=POLDIP3 PE=1 SV=2;tr|F6VRR5|F6VRR5_HUMAN Polymerase delta-interacting protein 3 OS=Homo sapiens OX=9606 GN=POLDIP3 PE=1 SV=1;tr|F8WCX5|F8WCX5_HUMAN Polymerase delta-int	6	18	0	15	0	16	0	15	46.089	421	0	89.459	0	46.6	0	46.6	0	43		294220000		370400000		376600000		3.47073e+08			1058	1565;2106;3662;3882;4155;4448;5160;5535;5780;6662;6729;7162;7801;7826;8201;8281;8750;9272	True;True;True;True;True;True;True;True;True;True;True;True;True;True;True;True;True;True	1743;2333;4021;4262;4563;4872;5644;6057;6417;7542;7640;8168;8863;8893;9317;9406;9938;10526	5907;5908;7858;7859;14024;14025;14026;14942;14943;14944;16026;16027;16028;17174;17175;17176;17177;17178;17179;19946;19947;19948;19949;19950;19951;21286;21287;21288;21289;21290;21291;22381;26091;26092;26093;26405;26406;26407;28221;30586;30587;30695;30696;30697;32195;32196;32197;32581;32582;32583;34400;34401;36556;36557;36558;36559;36560	5049;5050;6731;12242;12243;12244;13053;13960;13961;14942;14943;14944;14945;17338;17339;17340;17341;18475;18476;18477;18478;18479;19396;22675;22676;22961;22962;22963;24487;26526;26527;26629;26630;26631;27942;27943;27944;28301;28302;28303;29927;31806;31807;31808;31809	5049;6731;12244;13053;13960;14943;17340;18477;19396;22676;22961;24487;26527;26631;27943;28302;29927;31806			921;922			211;282
Q00577;A0A494C0H6	Transcriptional activator protein Pur-alpha	PURA	sp|Q00577|PURA_HUMAN Transcriptional activator protein Pur-alpha OS=Homo sapiens OX=9606 GN=PURA PE=1 SV=2	2	11	1	10	1	10	1	11	34.91	322	0	269.45	2.8	48.8	3.1	50.6	2.8	50.9	40492000	291440000	4769700	498030000	33609000	494170000	2.62902e+07	427880000	16.2752	4.02461	771	17;490;1422;1423;2180;2202;3000;3484;4906;7148;9151	True;False;True;True;True;True;True;True;True;True;True	19;20;540;1587;1588;2413;2435;3306;3832;5370;8153;10388	66;67;68;1858;1859;1860;1861;1862;1863;5351;5352;5353;5354;5355;5356;5357;8137;8138;8139;8215;8216;11459;11460;11461;11462;11463;11464;13339;13340;13341;13342;18947;18948;18949;18950;18951;28178;28179;28180;36064;36065;36066;36067;36068	63;64;65;1565;1566;1567;1568;1569;4578;4579;4580;4581;4582;4583;4584;4585;7042;7043;7044;7116;7117;10009;10010;10011;10012;10013;10014;10015;11656;11657;11658;16486;16487;16488;16489;16490;24451;24452;24453;31397;31398	65;1567;4581;4585;7044;7117;10011;11657;16489;24451;31398	526			314
P62829;J3KT29;C9JD32;B9ZVP7;J3KTJ3;J3QQT9	60S ribosomal protein L23	RPL23	sp|P62829|RL23_HUMAN 60S ribosomal protein L23 OS=Homo sapiens OX=9606 GN=RPL23 PE=1 SV=1;tr|J3KT29|J3KT29_HUMAN 60S ribosomal protein L23 OS=Homo sapiens OX=9606 GN=RPL23 PE=1 SV=1;tr|C9JD32|C9JD32_HUMAN 60S ribosomal protein L23 (Fragment) OS=Homo sapien	6	9	2	8	2	9	1	7	14.865	140	0	65.935	17.9	60.7	21.4	62.1	7.1	48.6	3147500	289520000	1034700	601890000	660560	709860000	1.61425e+06	5.33757e+08	330.652	8.36917	732	1061;1501;2354;3106;3994;4309;5193;5208;5209	True;True;True;True;True;True;True;True;True	1180;1671;2603;3423;4385;4386;4725;5685;5686;5703;5704;5705	3954;3955;5635;5636;5637;8777;8778;11813;11814;11815;15389;15390;15391;15392;15393;15394;16614;16615;16616;16617;16618;16619;16620;16621;16622;20106;20107;20108;20109;20110;20153;20154;20155;20156;20157;20158;20159;20160;20161	3373;3374;4826;4827;7628;7629;10319;10320;10321;13414;13415;13416;13417;13418;14469;14470;14471;14472;14473;17477;17478;17479;17480;17481;17514;17515;17516;17517;17518;17519	3374;4827;7629;10321;13416;14472;17479;17515;17519	302		662;663	27		60;62
Q9UN81	LINE-1 retrotransposable element ORF1 protein	L1RE1	sp|Q9UN81|LORF1_HUMAN LINE-1 retrotransposable element ORF1 protein OS=Homo sapiens OX=9606 GN=L1RE1 PE=1 SV=1	1	12	0	11	0	11	0	10	40.055	338	0	46.294	0	38.8	0	36.1	0	34.9		285380000		262600000		225810000		257930000			1166	1031;2830;4727;4923;5381;5444;5859;6394;6900;7665;7766;9613	True;True;True;True;True;True;True;True;True;True;True;True	1148;3124;5173;5387;5892;5961;6511;7155;7882;8717;8828;10918	3853;3854;3855;10849;10850;10851;10852;10853;10854;18172;18173;18174;18175;19023;19024;19025;20782;20783;20784;20965;20966;22682;22683;22684;24953;24954;24955;27163;27164;27165;30078;30079;30080;30081;30082;30083;30460;37952;37953;37954;37955;37956;37957	3285;3286;3287;9504;9505;9506;9507;9508;9509;15769;15770;15771;16556;16557;18058;18059;18207;18208;19667;19668;19669;19670;21691;21692;21693;23617;23618;26058;26059;26060;26061;26062;26063;26426;32992;32993;32994;32995;32996;32997	3287;9506;15771;16557;18059;18207;19668;21692;23618;26059;26426;32992
P50914;E7EPB3	60S ribosomal protein L14	RPL14	sp|P50914|RL14_HUMAN 60S ribosomal protein L14 OS=Homo sapiens OX=9606 GN=RPL14 PE=1 SV=4;tr|E7EPB3|E7EPB3_HUMAN 60S ribosomal protein L14 OS=Homo sapiens OX=9606 GN=RPL14 PE=1 SV=1	2	5	0	5	0	5	0	4	23.432	215	0	11.445	0	23.3	0	23.3	0	20		284430000		428130000		471150000		394570000			681	536;3719;5516;5771;8588	True;True;True;True;True	586;4083;6037;6402;9760	2010;2011;2012;14249;14250;21234;21235;21236;22339;22340;22341;33784;33785;33786;33787;33788;33789	1698;1699;12432;12433;18428;18429;18430;18431;19364;29386;29387;29388;29389;29390	1698;12433;18430;19364;29390			561			104
H3BQD0;P23435	Cerebellin-1;Cerebellin;[des-Ser1]-cerebellin	CBLN1	tr|H3BQD0|H3BQD0_HUMAN Cerebellin-1 OS=Homo sapiens OX=9606 GN=CBLN1 PE=1 SV=1;sp|P23435|CBLN1_HUMAN Cerebellin-1 OS=Homo sapiens OX=9606 GN=CBLN1 PE=1 SV=1	2	1	0	1	1	1	1	1	14.759	140	0.0057859	1.7273	0	5	5	5	5	5		281910000	23194000	358050000	31422000	451710000	27308000	363890000	13.3254	3.73611	425	8543	TRUE	9711	33604;33605;33606;33607;33608	29234;29235	29235
Q9BZI7;A0A087WYC8;A0A1B0GVA2	Regulator of nonsense transcripts 3B	UPF3B	sp|Q9BZI7|REN3B_HUMAN Regulator of nonsense transcripts 3B OS=Homo sapiens OX=9606 GN=UPF3B PE=1 SV=1;tr|A0A087WYC8|A0A087WYC8_HUMAN Regulator of nonsense transcripts 3B OS=Homo sapiens OX=9606 GN=UPF3B PE=1 SV=1	3	16	1	16	0	16	1	14	57.761	483	0	239.2	3.1	34.8	0	34.8	3.1	32.1	337270	279870000		330780000	136760	361980000	237015	324210000	1367.89	10.4177	1064	240;704;1284;1285;1292;3056;4127;4319;4480;5779;6130;7021;7052;8773;8774;9211	True;True;True;True;True;True;True;True;True;True;True;True;True;True;True;True	257;777;1438;1439;1446;3367;4534;4736;4908;6415;6416;6842;8009;8050;9961;9962;10457	816;817;2661;2662;2663;4818;4819;4820;4821;4822;4823;4824;4838;4839;11653;11654;11655;15927;15928;15929;16655;16656;16657;16658;16659;16660;17304;17305;17306;22374;22375;22376;22377;22378;22379;22380;23876;23877;23878;27650;27651;27652;27811;27812;27813;27814;27815;34480;34481;34482;34483;34484;34485;34486;34487;34488;36344;36345;36346	699;2273;2274;4121;4122;4123;4124;4125;4126;4127;4138;4139;10187;10188;10189;10190;10191;13886;13887;14501;14502;14503;14504;14505;14506;15051;15052;15053;19393;19394;19395;20743;20744;24029;24153;24154;24155;24156;29992;29993;29994;29995;29996;29997;29998;31629;31630;31631	699;2273;4124;4126;4139;10191;13887;14505;15052;19395;20743;24029;24154;29992;29994;31629			926;927			174;439
P0DN76;Q01081;A0A1B0GW87;M0QYK5;M0R2N4;Q8WU68;K7EJH3;K7EJM7	Splicing factor U2AF 35 kDa subunit	U2AF1	sp|P0DN76|U2AF5_HUMAN Splicing factor U2AF 35 kDa subunit-like protein OS=Homo sapiens OX=9606 GN=U2AF1L5 PE=1 SV=1;sp|Q01081|U2AF1_HUMAN Splicing factor U2AF 35 kDa subunit OS=Homo sapiens OX=9606 GN=U2AF1 PE=1 SV=3	8	9	0	7	0	9	0	8	27.872	240	0	79.882	0	31.2	0	41.2	0	41.2		274730000		420570000		494990000		3.96763e+08			578	254;255;832;1140;2672;6115;9025;9328;9431	True;True;True;True;True;True;True;True;True	271;272;926;1268;2950;6821;6822;10246;10591;10592;10593;10717;10718	856;857;858;859;860;861;3139;3140;3141;4256;4257;4258;4259;4260;10184;10185;10186;10187;23816;23817;23818;23819;23820;23821;35544;36794;36795;36796;36797;36798;36799;36800;36801;36802;36803;37251;37252;37253;37254	732;733;734;735;2681;2682;2683;3647;3648;3649;8926;8927;8928;20683;20684;20685;30958;32018;32019;32020;32021;32022;32023;32024;32025;32391;32392;32393;32394	732;735;2681;3649;8928;20683;30958;32020;32394	209;210		412;413	57;136		99;172
O95985;H0Y6W0;C9JEI7;H7C4B0;C9JKE2;C9JT00;F2Z2A5;C9JEQ1;C9J9X4;Q13472	DNA topoisomerase 3-beta-1;DNA topoisomerase	TOP3B	sp|O95985|TOP3B_HUMAN DNA topoisomerase 3-beta-1 OS=Homo sapiens OX=9606 GN=TOP3B PE=1 SV=1;tr|H0Y6W0|H0Y6W0_HUMAN DNA topoisomerase (Fragment) OS=Homo sapiens OX=9606 GN=TOP3B PE=1 SV=1	10	25	0	15	0	20	1	21	96.661	862	0	77.063	0	16.9	0	29.5	2.2	29		272080000		352810000	2178900	380980000	2178900	335290000	153.88	7.26567	546	927;2277;2520;2905;3319;3335;3532;3664;3938;4986;5008;5617;6259;6260;6618;6704;6747;6820;6821;7216;8108;8622;9426;9542;9574	True;True;True;True;True;True;True;True;True;True;True;True;True;True;True;True;True;True;True;True;True;True;True;True;True	1028;2520;2789;3202;3654;3670;3884;4023;4325;5457;5480;6149;6993;6994;7479;7480;7605;7668;7779;7780;8224;9211;9799;10709;10842;10878	3446;3447;8504;8505;8506;9567;9568;9569;11121;12609;12675;12676;12677;12678;13525;13526;13527;14032;14033;14034;15167;15168;19278;19364;19365;19366;19367;19368;19369;21574;21575;24401;24402;24403;24404;25909;25910;25911;26285;26286;26287;26486;26825;26826;26827;26828;28371;28372;28373;31814;33945;33946;33947;37224;37225;37715;37716;37717;37815;37816;37817;37818;37819	2941;2942;7366;7367;7368;8388;8389;8390;9728;11030;11077;11078;11079;11807;11808;12250;12251;13237;13238;16775;16776;16852;16853;16854;18724;18725;21204;21205;21206;22518;22519;22520;22854;22855;22856;23031;23330;23331;23332;23333;24616;24617;24618;27604;29535;29536;32358;32359;32779;32780;32781;32868;32869;32870;32871;32872	2941;7368;8389;9728;11030;11078;11807;12251;13237;16775;16852;18725;21204;21206;22520;22856;23031;23331;23333;24618;27604;29536;32359;32780;32872	200		387	33		306
P46777;A0A2R8Y6J3;Q5T7N0;A0A2R8Y4A2;R4GNJ2	60S ribosomal protein L5	RPL5	sp|P46777|RL5_HUMAN 60S ribosomal protein L5 OS=Homo sapiens OX=9606 GN=RPL5 PE=1 SV=3;tr|A0A2R8Y6J3|A0A2R8Y6J3_HUMAN 60S ribosomal protein L5 (Fragment) OS=Homo sapiens OX=9606 GN=RPL5 PE=1 SV=1;tr|Q5T7N0|Q5T7N0_HUMAN 60S ribosomal protein L5 (Fragment) O	5	12	0	11	0	10	0	11	34.362	297	0	71.148	0	40.1	0	40.1	0	42.4		271520000		514140000		674230000		486630000			662	1092;1602;2316;2494;2495;4101;6470;6908;7027;8754;9218;9532	True;True;True;True;True;True;True;True;True;True;True;True	1212;1786;2565;2761;2762;4506;4507;7269;7891;8015;9942;10469;10830;10831	4059;4060;4061;6076;6077;6078;6079;6080;6081;8679;8680;8681;9468;9469;9470;9471;9472;9473;9474;9475;9476;15840;15841;15842;15843;15844;25256;27194;27666;27667;27668;34409;34410;34411;34412;34413;34414;36384;36385;36386;36387;37682;37683;37684;37685;37686;37687;37688;37689	3463;3464;3465;5197;5198;5199;5200;5201;5202;7520;7521;7522;8306;8307;8308;8309;8310;8311;8312;8313;13802;13803;13804;13805;13806;13807;21948;23642;24042;29936;29937;29938;29939;31661;31662;31663;31664;32754;32755;32756;32757;32758;32759;32760	3464;5201;7520;8309;8311;13802;21948;23642;24042;29938;31662;32757	262;518		542	131;138		212
A0A087WWA3;Q4R9M9;O60333;A0A3F2YNW9;A0A3B3IUA1;A0A3B3IU40;A0A3B3IT28;A0A3B3ITE5;A0A3B3ITF7;A0A3B3ITW6;Q12756;A0A3B3ITK3;A0A6Q8PGE4;H7C0K6	Kinesin-like protein;Kinesin-like protein KIF1B	KIF1B;KIF1Bbeta	tr|A0A087WWA3|A0A087WWA3_HUMAN Kinesin-like protein KIF1B OS=Homo sapiens OX=9606 GN=KIF1B PE=1 SV=1;tr|Q4R9M9|Q4R9M9_HUMAN Kinesin family member 1Bbeta isoform II OS=Homo sapiens OX=9606 GN=KIF1B PE=1 SV=1;sp|O60333|KIF1B_HUMAN Kinesin-like protein KIF1B	14	11	1	8	1	10	1	6	202.01	1797	0	35.783	0.4	4.6	1.1	5.7	1.1	4.2	27173000	269380000	953040	325230000	13100000	33019000	1.3742e+07	2.0921e+08	15.2241	3.92828	32	1509;1723;1752;1802;3702;3703;4966;7096;7655;8348;9170	True;False;True;True;False;False;False;True;True;True;True	1682;1911;1945;2000;4063;4064;5434;8096;8706;9486;10411	5667;5668;5669;6470;6471;6614;6615;6777;6778;6779;14177;14178;14179;14180;14181;19184;19185;19186;27963;27964;27965;30048;32852;32853;32854;36171;36172;36173	4851;4852;5554;5664;5665;5819;12367;12368;12369;12370;16689;16690;16691;24274;26031;28539;28540;31480;31481	4852;5554;5665;5819;12369;12370;16689;24274;26031;28539;31480
Q8NDV7;H7C269;H3BRT3;H3BTQ1;A0A1B0GU24;Q9HCJ0	Trinucleotide repeat-containing gene 6A protein	TNRC6A	sp|Q8NDV7|TNR6A_HUMAN Trinucleotide repeat-containing gene 6A protein OS=Homo sapiens OX=9606 GN=TNRC6A PE=1 SV=2;tr|H7C269|H7C269_HUMAN Trinucleotide repeat-containing gene 6A protein (Fragment) OS=Homo sapiens OX=9606 GN=TNRC6A PE=1 SV=1	6	24	0	19	0	21	1	19	210.29	1962	0	145.43	0	15.3	0	17.6	0.5	15.7		265290000		275060000	2034900	261720000	2034900	2.67357e+08	131.386	7.03766	969	2176;2810;3006;3281;3328;3652;4262;4862;5016;5512;5962;5963;6056;6142;6589;6985;7258;7345;7654;7956;8136;8988;9153;9657	True;True;True;True;True;True;True;True;True;True;True;True;True;True;True;True;True;True;True;True;True;True;True;True	2408;3104;3312;3609;3663;4008;4676;5322;5488;6033;6646;6647;6748;6857;7440;7972;8268;8365;8705;9036;9244;10197;10391;10964	8125;8126;8127;10756;10757;10758;11479;11480;11481;12448;12449;12450;12642;12643;12644;12645;13978;13979;13980;16439;16440;16441;16442;18788;19390;19391;19392;21224;21225;21226;23179;23180;23181;23182;23183;23572;23573;23574;23929;25790;25791;27510;28515;28516;28517;28867;28868;30047;31240;31241;31242;31243;31919;31920;31921;35364;35365;35366;36075;36076;36077;38104;38105	7031;7032;7033;7034;9427;10030;10031;10032;10887;10888;10889;10890;11052;12210;12211;12212;14312;14313;14314;14315;16356;16873;16874;16875;18421;18422;18423;20105;20106;20107;20108;20469;20470;20471;20790;22419;23908;24729;24730;24731;25032;26030;27092;27093;27094;27697;27698;27699;30781;30782;30783;31405;31406;31407;33133;33134	7034;9427;10032;10887;11052;12210;14314;16356;16873;18422;20107;20108;20471;20790;22419;23908;24730;25032;26030;27092;27698;30781;31405;33134			857;858;859			271;1491;1962
A0A087WUK2;O14979	Heterogeneous nuclear ribonucleoprotein D-like	HNRNPDL	tr|A0A087WUK2|A0A087WUK2_HUMAN Heterogeneous nuclear ribonucleoprotein D-like OS=Homo sapiens OX=9606 GN=HNRNPDL PE=1 SV=1;sp|O14979|HNRDL_HUMAN Heterogeneous nuclear ribonucleoprotein D-like OS=Homo sapiens OX=9606 GN=HNRNPDL PE=1 SV=3	2	11	0	10	0	10	0	10	40.04	363	0	48.872	0	28.9	0	28.9	0	31.1		258990000		466730000		304380000		3.43367e+08			21	950;1204;2188;2595;2609;4165;4496;5664;6582;6927;8718	True;True;True;True;False;True;True;True;True;True;True	1058;1339;2421;2865;2882;4573;4924;6220;7432;7910;9903	3538;3539;3540;3541;4510;4511;4512;8167;8168;8169;8170;9859;9860;9861;9862;9935;9936;9937;16069;16070;16071;16072;16073;17363;21787;21788;21789;25769;25770;25771;27287;27288;27289;27290;27291;27292;34303;34304;34305	3019;3020;3851;3852;7069;7070;7071;7072;8631;8632;8633;8634;8701;13995;13996;13997;13998;15094;18902;18903;22399;22400;22401;23726;23727;23728;23729;23730;29842;29843;29844	3020;3852;7071;8634;8701;13996;15094;18903;22401;23730;29842			5			266
Q9Y3F4;H0YH33	Serine-threonine kinase receptor-associated protein	STRAP	sp|Q9Y3F4|STRAP_HUMAN Serine-threonine kinase receptor-associated protein OS=Homo sapiens OX=9606 GN=STRAP PE=1 SV=1	2	19	0	14	0	18	0	16	38.438	350	0	107.61	0	44.6	0	61.4	0	56.9		254180000		349220000		357020000		320140000			1182	98;544;1600;1706;1707;2382;2502;2749;3648;3649;4099;5591;6476;7336;7337;7467;8453;9289;9384	True;True;True;True;True;True;True;True;True;True;True;True;True;True;True;True;True;True;True	111;598;1784;1894;1895;2633;2770;3037;4004;4005;4504;6121;7278;8355;8356;8501;9613;10543;10665	385;386;387;2044;6072;6073;6074;6422;6423;6424;6425;6426;6427;8993;8994;8995;9502;10499;10500;10501;13965;13966;13967;13968;15833;15834;15835;15836;15837;21492;21493;25283;25284;25285;28837;28838;28839;28840;28841;28842;28843;28844;29319;29320;29321;29322;33267;33268;33269;33270;36621;36622;36623;37083;37084;37085	336;337;1727;5194;5195;5512;5513;5514;5515;5516;7875;7876;7877;8334;9211;12196;12197;12198;12199;12200;13797;13798;13799;18645;18646;21972;21973;25004;25005;25006;25007;25008;25009;25010;25011;25012;25411;25412;28893;28894;28895;28896;31863;31864;32238;32239;32240;32241;32242	336;1727;5194;5513;5514;7877;8334;9211;12198;12199;13798;18646;21973;25005;25012;25412;28893;31864;32242			1001			95
Q13243;B4DJK0;B4DUA4;G3V5K8	Serine/arginine-rich splicing factor 5	SRSF5	sp|Q13243|SRSF5_HUMAN Serine/arginine-rich splicing factor 5 OS=Homo sapiens OX=9606 GN=SRSF5 PE=1 SV=1;tr|B4DJK0|B4DJK0_HUMAN Serine/arginine-rich-splicing factor 5 OS=Homo sapiens OX=9606 GN=SRSF5 PE=1 SV=1;tr|B4DUA4|B4DUA4_HUMAN Serine/arginine-rich-spl	4	9	0	7	1	8	0	9	31.263	272	0	53.351	0	27.9	3.3	30.1	0	30.1		252520000		289860000		365040000		3.02473e+08			812	951;2606;2607;2608;3942;4948;5165;6381;9204	True;True;True;True;True;False;True;True;True	1059;2879;2880;2881;4329;5415;5649;7131;7132;10450	3542;3543;9927;9928;9929;9930;9931;9932;9933;9934;15183;15184;15185;19116;19117;19118;19119;19120;19966;19967;19968;24876;24877;24878;24879;24880;24881;24882;24883;24884;24885;24886;24887;36323;36324;36325	3021;3022;8693;8694;8695;8696;8697;8698;8699;8700;13252;13253;16628;16629;16630;16631;16632;16633;17350;17351;17352;21618;21619;21620;21621;21622;21623;21624;21625;21626;21627;21628;21629;31611;31612;31613	3021;8695;8697;8699;13252;16628;17352;21621;31611
Q86US8;I3L390;I3L3A9;I3L355;K7EKV2;I3L176;I3L421;I3L1W8	Telomerase-binding protein EST1A	SMG6	sp|Q86US8|EST1A_HUMAN Telomerase-binding protein EST1A OS=Homo sapiens OX=9606 GN=SMG6 PE=1 SV=2	8	24	0	18	0	20	0	21	160.46	1419	0	102.98	0	15.4	0	19.5	0	20.9		251830000		291980000		275220000		273010000			930	218;1609;2075;2076;2231;2954;2971;5043;5112;5586;5806;5911;6045;6507;6642;6837;7548;8374;8535;8641;9360;9412;9620;9674	True;True;True;True;True;True;True;True;True;True;True;True;True;True;True;True;True;True;True;True;True;True;True;True	235;1793;2300;2301;2469;3257;3275;5517;5587;6116;6452;6583;6736;7323;7513;7514;7807;8591;9518;9703;9818;10639;10694;10925;10982	748;749;750;6104;6105;6106;7764;7765;7766;8362;11292;11293;11294;11360;11361;11362;19490;19491;19742;19743;19744;21482;21483;21484;22495;22496;22497;22982;22983;22984;23513;23514;23515;23516;23517;25413;26019;26020;26021;26022;26023;26024;26900;26901;29664;29665;29666;32976;32977;32978;33569;33570;33571;34004;36997;36998;36999;37184;37185;37975;37976;37977;38164;38165;38166	636;637;638;5222;5223;5224;6650;6651;6652;7249;9869;9870;9928;16958;16959;17170;17171;18636;18637;18638;19498;19499;19500;19942;20419;20420;20421;22085;22609;22610;22611;22612;22613;22614;23396;23397;25709;25710;28658;28659;28660;29205;29206;29207;29581;32172;32173;32323;32324;33015;33180;33181	638;5224;6650;6652;7249;9870;9928;16959;17170;18638;19499;19942;20421;22085;22614;23397;25709;28660;29206;29581;32172;32324;33015;33180	399		840	765		1163
P19784;H3BNI9;H3BSA1	Casein kinase II subunit alpha	CSNK2A2	sp|P19784|CSK22_HUMAN Casein kinase II subunit alpha OS=Homo sapiens OX=9606 GN=CSNK2A2 PE=1 SV=1;tr|H3BNI9|H3BNI9_HUMAN Casein kinase II subunit alpha OS=Homo sapiens OX=9606 GN=CSNK2A2 PE=1 SV=2;tr|H3BSA1|H3BSA1_HUMAN Casein kinase II subunit alpha (F	3	16	0	15	0	16	0	16	41.213	350	0	98.414	0	51.1	0	56.9	0	56.9		251770000		396820000		482290000		376960000			610	1382;1896;1942;2102;2851;3389;4910;4911;6646;6894;8321;8934;8935;9301;9465;9628	True;True;True;True;True;True;True;True;True;True;True;True;True;True;True;True	1544;2103;2153;2329;3145;3728;5374;5375;7519;7876;9455;10139;10140;10557;10756;10933	5205;5206;5207;7093;7094;7095;7096;7269;7270;7847;7848;7849;10921;10922;10923;12914;12915;12916;12917;12918;12919;18967;18968;18969;18970;18971;18972;18973;18974;18975;26038;26039;26040;27134;27135;27136;27137;27138;27139;32752;32753;32754;32755;35151;35152;35153;35154;35155;35156;35157;36662;36663;36664;37399;37400;37401;37402;37403;37404;37996;37997;37998	4455;6074;6075;6076;6077;6230;6231;6721;6722;6723;9560;9561;9562;11295;11296;11297;11298;16509;16510;16511;16512;16513;16514;16515;16516;16517;22627;22628;22629;23594;23595;23596;23597;23598;23599;28451;28452;28453;28454;30596;30597;30598;30599;30600;30601;31898;31899;32530;32531;32532;32533;32534;33031;33032;33033;33034;33035	4455;6077;6230;6723;9561;11298;16513;16515;22629;23599;28453;30597;30600;31899;32532;33034			452			164
Q9BYJ9	YTH domain-containing family protein 1	YTHDF1	sp|Q9BYJ9|YTHD1_HUMAN YTH domain-containing family protein 1 OS=Homo sapiens OX=9606 GN=YTHDF1 PE=1 SV=1	1	15	1	13	0	14	0	14	60.873	559	0	134.81	1.8	27.7	0	30.1	0	30.1	597260	250630000		370600000		317630000	597260	3.12953e+08	523.982	9.03337	1060	1352;2831;3451;3643;4725;5795;6352;6425;7098;7099;7426;7708;7988;9632;9633	False;True;True;True;True;True;True;True;True;True;True;True;False;True;True	1511;3125;3796;3999;5171;6438;7094;7200;8098;8099;8449;8768;9074;10938;10939	5096;5097;5098;10855;10856;10857;13192;13193;13194;13195;13196;13197;13952;13953;13954;18160;18161;18162;18163;18164;18165;22445;22446;22447;22448;22449;24713;24714;24715;24716;25073;25074;27968;27969;27970;27971;27972;27973;27974;27975;27976;29141;29142;29143;30245;30246;30247;31382;31383;31384;38012;38013;38014;38015;38016	4358;4359;4360;9510;9511;11524;11525;11526;11527;11528;12185;12186;15758;15759;15760;15761;15762;15763;19453;19454;19455;19456;19457;19458;21467;21468;21794;24276;24277;24278;24279;24280;24281;24282;24283;25264;25265;25266;26231;26232;26233;27223;27224;27225;33048;33049;33050	4360;9511;11527;12186;15759;19455;21468;21794;24277;24280;25266;26232;27225;33048;33050			924			256
P62906	60S ribosomal protein L10a	RPL10A	sp|P62906|RL10A_HUMAN 60S ribosomal protein L10a OS=Homo sapiens OX=9606 GN=RPL10A PE=1 SV=2	1	10	0	5	1	9	1	8	24.831	217	0	26.247	0	27.6	6	41.5	3.7	39.2		250570000	215040	394080000	4398500	333070000	2306770	3.25907e+08	141.283	7.14244	738	314;807;808;2264;2326;2397;3795;4501;4539;8903	True;True;True;True;True;True;True;True;True;True	339;897;898;2506;2575;2648;4166;4929;4969;10104	1107;3052;3053;3054;3055;3056;8458;8459;8460;8714;8715;9046;9047;9048;14604;14605;14606;14607;17378;17379;17519;17520;17521;17522;35030;35031;35032	928;2611;2612;2613;2614;7326;7574;7575;7925;7926;7927;12728;12729;15101;15102;15222;15223;15224;30499;30500;30501	928;2612;2614;7326;7575;7927;12728;15102;15224;30501			667;668			85;144
Q9BXP5;H7C3A1;H7C1K0;H7C0U8;A0A0A0MSP6;A0A286YEP7	Serrate RNA effector molecule homolog	SRRT	sp|Q9BXP5|SRRT_HUMAN Serrate RNA effector molecule homolog OS=Homo sapiens OX=9606 GN=SRRT PE=1 SV=1;tr|H7C3A1|H7C3A1_HUMAN Arsenite-resistance protein 2 (Fragment) OS=Homo sapiens OX=9606 GN=SRRT PE=1 SV=1	6	21	0	18	0	18	0	20	100.67	876	0	57.619	0	22.1	0	23.3	0	25		250320000		332830000		373190000		318780000			1056	1147;1597;1681;2031;2243;2442;2443;3250;3296;3785;3786;3984;4168;4861;5344;5491;5937;7542;8367;8554;8555	True;True;True;True;True;True;True;True;True;True;True;True;True;True;True;True;True;True;True;True;True	1275;1780;1868;2253;2483;2703;2704;3578;3625;4156;4157;4375;4576;5321;5852;6009;6621;8585;9507;9722;9723	4280;4281;4282;6057;6058;6059;6352;6353;6354;7640;7641;7642;8390;9263;9264;9265;9266;12322;12494;12495;12496;12497;14572;14573;14574;14575;14576;14577;14578;14579;14580;15359;15360;15361;15362;15363;16077;16078;16079;18785;18786;18787;20653;20654;20655;21116;21117;21118;23091;23092;23093;29645;29646;29647;32917;32918;32919;33643;33644;33645;33646;33647;33648	3663;5176;5177;5178;5450;5451;6543;6544;6545;7271;8124;8125;8126;10764;10930;10931;10932;10933;12710;12711;12712;12713;12714;12715;13388;13389;13390;14001;14002;16354;16355;17950;17951;17952;18328;18329;20032;20033;20034;25691;28594;28595;28596;29265;29266;29267;29268;29269;29270	3663;5176;5451;6545;7271;8124;8126;10764;10932;12711;12713;13389;14002;16354;17950;18328;20034;25691;28595;29266;29269			920			149
F8WJN3;Q16630;F8W084;A0A3B3ISW1	Cleavage and polyadenylation specificity factor subunit 6	CPSF6	tr|F8WJN3|F8WJN3_HUMAN Cleavage and polyadenylation specificity factor subunit 6 OS=Homo sapiens OX=9606 GN=CPSF6 PE=1 SV=1;sp|Q16630|CPSF6_HUMAN Cleavage and polyadenylation specificity factor subunit 6 OS=Homo sapiens OX=9606 GN=CPSF6 PE=1 SV=2	4	13	1	11	0	8	1	10	52.269	478	0	61.489	1.9	24.3	0	15.9	1.9	21.3	834270	247800000		221820000	1060600	338640000	947435	269420000	284.368	8.15161	386	410;1798;2457;2458;2541;2585;2586;3032;3033;6462;6893;8338;8947	True;True;True;True;True;True;True;True;True;True;True;True;True	444;1996;2720;2721;2810;2855;2856;3340;3341;7259;7875;9474;9475;10152	1476;1477;1478;1479;1480;6768;6769;6770;6771;9324;9325;9326;9327;9328;9329;9637;9638;9639;9827;9828;9829;11574;11575;25232;25233;27132;27133;32819;32820;32821;32822;35186;35187;35188;35189;35190	1239;1240;5813;5814;5815;8172;8173;8174;8175;8176;8177;8444;8445;8602;8603;8604;10117;10118;21928;23593;28503;28504;28505;28506;30623;30624;30625;30626	1240;5815;8174;8177;8445;8602;8603;10117;10118;21928;23593;28504;30624			268;269			169;345
Q8IWR0;I3L2K5;I3L382;I3L1Y3;I3L323;I3L3S2;I3L3F9;I3L2N8;I3L282	Zinc finger CCCH domain-containing protein 7A	ZC3H7A	sp|Q8IWR0|Z3H7A_HUMAN Zinc finger CCCH domain-containing protein 7A OS=Homo sapiens OX=9606 GN=ZC3H7A PE=1 SV=1;tr|I3L2K5|I3L2K5_HUMAN Zinc finger CCCH domain-containing protein 7A (Fragment) OS=Homo sapiens OX=9606 GN=ZC3H7A PE=1 SV=1	9	20	1	13	1	17	1	17	110.54	971	0	195.3	0.8	20.8	0.8	25.5	0.8	25.6	10703000	245100000	6084300	314050000	7329200	332750000	8.03883e+06	297300000	36.983	5.20879	943	940;1081;1450;1639;1663;1667;2115;2327;2423;3021;3409;4161;5828;5910;6016;6017;6846;7286;8312;8704	True;True;True;True;True;True;True;True;True;True;True;True;True;True;True;True;True;True;True;True	1047;1200;1616;1825;1850;1854;2343;2576;2682;3327;3328;3749;4569;6477;6581;6582;6705;6706;7818;8301;9445;9888	3512;4021;4022;4023;5441;5442;5443;6194;6195;6196;6197;6198;6282;6283;6284;6304;7885;8716;9190;9191;9192;9193;9194;9195;11533;11534;11535;11536;11537;11538;13015;13016;13017;16056;16057;16058;16059;16060;16061;22577;22578;22579;22976;22977;22978;22979;22980;22981;23397;23398;23399;23400;23401;26941;26942;26943;28642;28643;28644;32717;34259;34260	3000;3430;3431;3432;4652;4653;5300;5301;5302;5303;5304;5385;5386;5387;5388;5389;5408;6762;7576;8052;8053;10076;10077;10078;10079;10080;10081;10082;11380;11381;13984;13985;13986;13987;13988;13989;19568;19569;19570;19939;19940;19941;20294;20295;20296;20297;20298;23431;23432;23433;24842;24843;24844;28416;29800;29801	3000;3431;4653;5303;5385;5408;6762;7576;8052;10078;11381;13987;19569;19941;20295;20297;23432;24844;28416;29801	403		844;845	718		319;392
P11021	78 kDa glucose-regulated protein	HSPA5	sp|P11021|BIP_HUMAN Endoplasmic reticulum chaperone BiP OS=Homo sapiens OX=9606 GN=HSPA5 PE=1 SV=2	1	21	1	18	8	20	5	14	72.332	654	0	68.389	1.4	31.7	18.2	36.7	10.4	28	1979400	243020000	12581000	285630000	6634100	270420000	7.06483e+06	2.66357e+08	37.7018	5.23656	585	966;1220;1786;3552;3577;3598;3599;3727;3729;4033;4049;4302;5603;5852;6138;6139;7736;8232;8911;9201;9305	True;True;True;True;True;True;True;False;True;True;True;True;True;True;True;True;True;True;True;True;True	1074;1360;1983;3904;3929;3952;3953;4091;4093;4431;4450;4718;6133;6503;6853;6854;8796;9350;10112;10447;10561	3595;4572;4573;4574;6731;6732;13605;13606;13701;13702;13703;13704;13782;13783;13784;13785;14277;14278;14279;14285;14286;14287;14288;14289;15570;15571;15572;15573;15574;15575;15637;15638;15639;15640;16591;16592;16593;16594;21520;22654;22655;22656;22657;22658;23917;23918;23919;23920;23921;23922;30341;30342;30343;30344;32343;32344;32345;32346;32347;32348;32349;32350;35051;35052;36310;36311;36312;363…	3065;3903;3904;5778;5779;11876;11877;11878;11960;11961;11962;11963;11964;12033;12034;12035;12457;12458;12459;12464;12465;12466;13567;13568;13613;13614;13615;13616;14448;14449;18669;19641;19642;20779;20780;20781;20782;20783;26317;26318;26319;28074;28075;28076;28077;28078;28079;30515;30516;31603;31604;31903	3065;3904;5778;11878;11962;12033;12035;12459;12466;13568;13613;14449;18669;19642;20781;20783;26319;28074;30516;31604;31903			416			196
P61353;K7ELC7;K7EQQ9;K7ERY7	60S ribosomal protein L27	RPL27	sp|P61353|RL27_HUMAN 60S ribosomal protein L27 OS=Homo sapiens OX=9606 GN=RPL27 PE=1 SV=2;tr|K7ELC7|K7ELC7_HUMAN 60S ribosomal protein L27 (Fragment) OS=Homo sapiens OX=9606 GN=RPL27 PE=1 SV=1	4	8	0	7	1	8	1	7	15.798	136	0	22.595	0	41.2	8.1	49.3	6.6	45.6		240620000	1836500	383840000	223010	459880000	1029755	3.61447e+08	351.003	8.45534	707	1372;1373;5939;5940;8501;9264;9310;9650	True;True;True;True;True;True;True;True	1532;1533;6623;6624;9669;10516;10569;10957	5161;5162;5163;5164;5165;5166;5167;5168;23097;23098;23099;23100;23101;23102;23103;23104;23105;23106;23107;23108;33476;33477;36529;36530;36531;36700;36701;36702;36703;36704;38085;38086;38087;38088	4413;4414;4415;4416;4417;4418;20038;20039;20040;20041;20042;20043;20044;20045;20046;20047;20048;29119;31786;31787;31788;31935;31936;31937;31938;33120;33121	4414;4418;20043;20045;29119;31787;31938;33120			640			81
F8W726;Q14157;Q5VU77;Q5VU79;Q5VU78;Q5VU81;Q5VU80;H0Y5H6;H7C2T8	Ubiquitin-associated protein 2-like	UBAP2L	tr|F8W726|F8W726_HUMAN Ubiquitin-associated protein 2-like OS=Homo sapiens OX=9606 GN=UBAP2L PE=1 SV=2;sp|Q14157|UBP2L_HUMAN Ubiquitin-associated protein 2-like OS=Homo sapiens OX=9606 GN=UBAP2L PE=1 SV=2	9	14	1	13	0	11	0	12	113.63	1079	0	121.67	1	19.3	0	15.9	0	18.8	888650	236550000		221280000		237750000	888650	231860000	260.913	8.02742	379	1056;2317;2601;2740;2977;3546;3620;5896;6117;6126;6750;7176;7671;8030	True;True;True;True;True;True;True;True;True;True;True;True;True;True	1175;2566;2873;3027;3281;3898;3975;6557;6826;6837;6838;7673;7674;8182;8724;9120	3938;3939;3940;8682;8683;8684;8685;8686;8687;8688;9905;9906;9907;10467;10468;11387;11388;11389;13582;13858;13859;13860;22854;22855;23831;23832;23833;23834;23835;23836;23862;23863;23864;26502;26503;26504;26505;26506;26507;26508;28261;28262;28263;30094;30095;30096;31530;31531	3359;3360;3361;7523;7524;7525;7526;7527;7528;7529;7530;8671;9182;9946;11855;12093;12094;12095;12096;19832;19833;20698;20699;20700;20701;20702;20703;20727;20728;20729;20730;23042;23043;23044;23045;23046;24520;24521;24522;26072;26073;26074;27346;27347;27348	3360;7528;8671;9182;9946;11855;12093;19832;20703;20728;23044;24520;26074;27348	147;148			76;630
P49750;H0YIQ2;F8VU51;H0YI23	YLP motif-containing protein 1	YLPM1	sp|P49750|YLPM1_HUMAN YLP motif-containing protein 1 OS=Homo sapiens OX=9606 GN=YLPM1 PE=1 SV=4;tr|H0YIQ2|H0YIQ2_HUMAN YLP motif-containing protein 1 (Fragment) OS=Homo sapiens OX=9606 GN=YLPM1 PE=1 SV=1;tr|F8VU51|F8VU51_HUMAN YLP motif-containing protein	4	25	0	19	0	21	0	20	241.64	2146	0	125.94	0	12.8	0	13	0	12.2		229480000		295950000		250610000		258680000			674	634;1111;1122;1283;1288;1755;2747;2987;3212;3953;4040;5752;5760;6508;6515;6623;6778;7201;7559;7716;7739;7861;7871;8442;8670	True;True;True;True;True;True;True;True;True;True;True;True;True;True;True;True;True;True;True;True;True;True;True;True;True	703;1231;1243;1437;1442;1948;3035;3292;3538;4342;4439;6374;6385;7324;7334;7486;7487;7715;8209;8602;8776;8799;8931;8941;9599;9850	2412;2413;2414;4113;4114;4147;4148;4149;4150;4151;4152;4153;4154;4815;4816;4817;4830;6621;6622;6623;10494;10495;11418;11419;12206;12207;12208;15244;15245;15246;15598;15599;15600;15601;22261;22262;22263;22290;25414;25415;25416;25460;25930;25931;25932;25933;25934;25935;25936;26628;26629;26630;28331;28332;29699;29700;30278;30279;30280;30354;30355;30841;30842;30843;30877;30878;30879;30880;30881;30882…	2059;2060;2061;2062;2063;3514;3515;3516;3546;3547;3548;3549;3550;4120;4132;5671;5672;5673;9205;9972;10670;10671;13296;13297;13583;13584;13585;19290;19291;19292;19319;22086;22087;22130;22538;22539;22540;22541;22542;23163;24577;24578;25738;25739;26257;26258;26259;26260;26261;26328;26750;26751;26752;26783;26784;26785;26786;26787;28858;28859;28860;29677	2063;3516;3549;4120;4132;5672;9205;9972;10671;13296;13584;19292;19319;22087;22130;22542;23163;24577;25739;26257;26328;26752;26783;28860;29677			552			1793
Q9NUD5	Zinc finger CCHC domain-containing protein 3	ZCCHC3	sp|Q9NUD5|ZCHC3_HUMAN Zinc finger CCHC domain-containing protein 3 OS=Homo sapiens OX=9606 GN=ZCCHC3 PE=1 SV=2	1	15	0	8	0	11	0	12	43.547	403	0	113.15	0	27.8	0	37	0	32.5		226390000		226550000		399210000		284050000			1108	830;1234;1590;1925;2204;3093;3381;3528;5697;5867;6885;6897;7115;7477;9304	True;True;True;True;True;True;True;True;True;True;True;True;True;True;True	924;1381;1773;2133;2437;3409;3720;3880;6276;6519;7867;7879;8117;8511;8512;10560	3130;3131;3132;3133;3134;3135;4644;4645;6036;7204;7205;8219;11776;11777;11778;11779;12874;13512;13513;21943;21944;22705;22706;22707;27104;27105;27152;27153;27154;28033;28034;28035;28036;28037;28038;29357;29358;29359;36667	2673;2674;2675;2676;2677;2678;3966;3967;5161;6168;6169;7120;10292;10293;10294;10295;11262;11798;11799;19022;19691;19692;19693;23569;23570;23609;23610;23611;24329;24330;24331;24332;25446;25447;25448;31902	2677;3966;5161;6169;7120;10294;11262;11799;19022;19691;23570;23611;24332;25448;31902			958;959			38;195
P46779;H0YKD8;H0YMF4;H0YLP6	60S ribosomal protein L28	RPL28	sp|P46779|RL28_HUMAN 60S ribosomal protein L28 OS=Homo sapiens OX=9606 GN=RPL28 PE=1 SV=3;tr|H0YKD8|H0YKD8_HUMAN 60S ribosomal protein L28 OS=Homo sapiens OX=9606 GN=RPL28 PE=1 SV=1;tr|H0YMF4|H0YMF4_HUMAN 60S ribosomal protein L28 OS=Homo sapiens OX=9606 G	4	10	0	9	0	9	0	8	15.747	137	0	84.497	0	47.4	0	47.4	0	45.3		218590000		355440000		436260000		3.36763e+08			664	772;3243;4399;4482;5987;6808;6867;7196;9566;9567	True;True;True;True;True;True;True;True;True;True	857;3571;4820;4910;6672;7756;7757;7848;8204;10869;10870	2921;2922;2923;12298;12299;12300;16972;16973;16974;16975;16976;17309;17310;17311;23256;23257;23258;23259;23260;23261;26751;26752;26753;26754;27046;28314;28315;37788;37789;37790;37791;37792	2495;2496;10746;10747;14761;14762;14763;15055;15056;15057;20173;20174;20175;20176;23263;23264;23265;23266;23267;23523;24565;32846;32847;32848	2495;10747;14763;15056;20174;23266;23523;24565;32847;32848
Q9UKV8;E5RJY2	Protein argonaute-2	AGO2	sp|Q9UKV8|AGO2_HUMAN Protein argonaute-2 OS=Homo sapiens OX=9606 GN=AGO2 PE=1 SV=3	2	28	1	14	1	22	1	23	97.207	859	0	76.415	1.2	18.6	1.2	30.3	1.2	34.2	11261000	216040000	6242200	337730000	4292600	295800000	7.26527e+06	283190000	38.9786	5.28461	1154	363;854;1066;1428;1812;2391;3453;3544;4757;5253;5273;5455;6071;6339;6409;6461;7208;7213;7343;7366;7367;7421;7470;7957;8359;8431;8980;9365	True;True;True;True;True;True;True;True;True;True;True;True;True;True;True;True;True;True;True;True;True;True;True;True;True;True;True;True	393;950;1185;1593;2010;2642;3798;3896;5203;5752;5775;5973;6766;7080;7176;7258;8216;8221;8362;8387;8388;8444;8504;9037;9498;9584;10188;10644	1291;3211;3212;3213;3214;3215;3216;3217;3218;3971;3972;3973;5375;5376;5377;6816;6817;9021;9022;13205;13206;13576;18255;18256;20324;20383;20993;23629;23630;23631;24671;25012;25013;25229;25230;25231;28348;28359;28360;28361;28862;28863;28943;28944;28945;28946;28947;29120;29121;29122;29333;29334;29335;29336;29337;29338;31244;31245;31246;31247;32889;32890;33173;33174;35334;35335;35336;37014;37015;3701…	1086;2734;2735;2736;2737;3388;3389;3390;4598;4599;5853;7904;7905;11534;11535;11851;15841;17665;17717;18232;20515;20516;20517;21431;21742;21743;21926;21927;24595;24605;24606;24607;25028;25029;25096;25097;25098;25099;25100;25244;25245;25246;25424;25425;25426;25427;25428;25429;25430;27095;27096;27097;28569;28812;28813;30752;30753;30754;32185;32186;32187	1086;2735;3390;4598;5853;7904;11534;11851;15841;17665;17717;18232;20515;21431;21742;21927;24595;24606;25028;25097;25100;25246;25430;27097;28569;28813;30754;32187			84;977;978;979;980			47;104;364;437;504
Q96GA3;A0A075B6Q4	Protein LTV1 homolog	LTV1	sp|Q96GA3|LTV1_HUMAN Protein LTV1 homolog OS=Homo sapiens OX=9606 GN=LTV1 PE=1 SV=1	2	14	0	13	0	12	0	11	54.854	475	0	53.808	0	31.6	0	29.3	0	29.5		214730000		252150000		245110000		237330000			1011	357;858;1244;1558;4146;4546;5252;5291;5858;6888;7036;7755;8139;8959	True;True;True;True;True;True;True;True;True;True;True;True;True;True	387;954;1392;1736;4554;4976;5751;5794;6510;7870;8033;8817;9247;10164	1268;1269;1270;3228;3229;3230;3231;3232;3233;4678;5889;5890;16000;16001;17549;17550;17551;20321;20322;20323;20441;20442;22679;22680;22681;27113;27114;27115;27116;27747;27748;27749;27750;27751;27752;30407;30408;30409;30410;30411;31924;31925;35250;35251;35252	1066;1067;2747;2748;2749;2750;4003;5036;13940;15248;15249;17662;17663;17664;17763;17764;19664;19665;19666;23576;23577;23578;23579;24104;24105;24106;26376;26377;26378;26379;26380;27702;27703;30686	1067;2747;4003;5036;13940;15249;17664;17764;19666;23578;24104;26377;27703;30686
A0A087WY71;Q96CW1;E9PFW3;C9JJ47;C9JGT8;C9JJD3;C9JTK4;C9JPV8;H7C4C3	AP-2 complex subunit mu	AP2M1	tr|A0A087WY71|A0A087WY71_HUMAN AP-2 complex subunit mu OS=Homo sapiens OX=9606 GN=AP2M1 PE=1 SV=1;sp|Q96CW1|AP2M1_HUMAN AP-2 complex subunit mu OS=Homo sapiens OX=9606 GN=AP2M1 PE=1 SV=2;tr|E9PFW3|E9PFW3_HUMAN AP-2 complex subunit mu OS=Homo sapiens OX=960	9	13	0	11	0	13	1	12	49.526	434	0	57.884	0	23	0	30.4	1.6	28.3		213090000		349050000	685290	353630000	685290	3.05257e+08	445.442	8.79909	43	1570;1991;2569;5207;5819;6767;7409;7639;7644;7713;8112;9047;9313	True;True;True;True;True;True;True;True;True;True;True;True;True	1749;2207;2838;5702;6466;7697;7698;8431;8687;8694;8773;9217;10276;10572	5925;5926;7483;7484;7485;9753;9754;9755;9756;20150;20151;20152;22545;22546;22547;26569;26570;26571;26572;29071;29072;29073;29999;30000;30001;30002;30003;30026;30027;30028;30262;30263;30264;31832;31833;35639;35640;35641;36714;36715;36716	5067;5068;6408;6409;6410;8534;8535;8536;17512;17513;19541;19542;19543;23110;23111;23112;23113;23114;23115;25200;25201;25202;25992;25993;25994;25995;25996;26013;26014;26246;26247;26248;27622;27623;31035;31036;31952	5068;6410;8535;17513;19543;23114;25202;25993;26013;26246;27623;31035;31952
P62857	40S ribosomal protein S28	RPS28	sp|P62857|RS28_HUMAN 40S ribosomal protein S28 OS=Homo sapiens OX=9606 GN=RPS28 PE=1 SV=1	1	4	0	3	1	4	1	3	7.8409	69	0	32.388	0	36.2	17.4	40.6	17.4	36.2		203210000	162140	165790000	234930	49132000	198535	1.39377e+08	702.029	9.45539	735	1622;3046;3047;8646	True;True;True;True	1807;1808;3356;3357;9823	6144;6145;6146;6147;6148;6149;11621;11622;11623;11624;34018;34019;34020;34021;34022;34023	5256;5257;5258;5259;10161;10162;10163;10164;29593;29594;29595;29596	5258;10163;10164;29593			664			35
Q9UHI6;E9PJ60	Probable ATP-dependent RNA helicase DDX20	DDX20	sp|Q9UHI6|DDX20_HUMAN Probable ATP-dependent RNA helicase DDX20 OS=Homo sapiens OX=9606 GN=DDX20 PE=1 SV=2	2	17	1	12	0	14	0	14	92.239	824	0	51.234	1.2	19.8	0	24.4	0	22.9	140820	202920000		250800000		223190000	140820	2.25637e+08	1602.31	10.6459	1142	44;111;648;893;1473;1635;2216;3473;3765;3889;5382;6094;6191;8024;8129;8948;9268	True;True;True;True;True;True;True;True;True;True;True;True;True;True;True;True;True	47;124;719;990;1641;1821;2454;3821;4134;4270;5893;6799;6915;9112;9237;10153;10522	129;130;131;132;133;422;423;424;425;426;2461;2462;2463;3356;5513;5514;5515;6179;6180;6181;6182;8313;13304;14473;14474;14475;14965;14966;20785;20786;20787;23738;23739;23740;24132;24133;24134;24135;31496;31497;31498;31899;35191;35192;36542;36543;36544	117;118;119;120;121;367;368;369;370;371;2102;2103;2859;4720;5284;5285;5286;5287;7209;11628;12632;12633;12634;13071;18060;18061;20611;20612;20613;20973;20974;20975;20976;27314;27677;30627;31798	119;371;2102;2859;4720;5287;7209;11628;12633;13071;18060;20613;20975;27314;27677;30627;31798
O43809;H3BND3;H3BV41	Cleavage and polyadenylation specificity factor subunit 5	NUDT21	sp|O43809|CPSF5_HUMAN Cleavage and polyadenylation specificity factor subunit 5 OS=Homo sapiens OX=9606 GN=NUDT21 PE=1 SV=1;tr|H3BND3|H3BND3_HUMAN Cleavage and polyadenylation specificity factor subunit 5 (Fragment) OS=Homo sapiens OX=9606 GN=NUDT21 PE=1 S	3	11	0	7	2	9	1	11	26.227	227	0	56.059	0	34.8	9.3	41.4	4	58.1		201130000	2252300	319640000	164180	525450000	1208240	348740000	288.635	8.1731	508	1908;4780;5158;5226;5227;5764;6413;8193;8194;8455;9490	True;True;True;True;True;True;True;True;True;True;True	2115;5227;5642;5723;5724;6391;7182;7183;9309;9310;9615;10788	7125;7126;18386;18387;18388;18389;18390;19941;19942;19943;20209;20210;20211;20212;20213;20214;20215;22308;22309;25028;25029;32172;32173;32174;32175;32176;32177;33273;33274;33275;33276;33277;37541;37542;37543;37544;37545;37546;37547	6100;15978;15979;17334;17335;17336;17561;17562;17563;17564;17565;17566;17567;17568;19337;21757;21758;27922;27923;27924;27925;27926;27927;27928;28899;28900;28901;28902;28903;32635;32636;32637;32638;32639	6100;15979;17335;17563;17568;19337;21758;27923;27928;28903;32637			372			125
P15924	Desmoplakin	DSP	sp|P15924|DESP_HUMAN Desmoplakin OS=Homo sapiens OX=9606 GN=DSP PE=1 SV=3	1	35	11	12	16	15	19	12	331.77	2871	0	61.313	4.6	5.8	7.1	6.2	7.9	5.4	14076000	197890000	20147000	83018000	40694000	78545000	2.49723e+07	1.19818e+08	4.79802	2.26244	597	217;416;668;2024;2257;2260;2471;2599;2791;2815;2890;2913;3596;3939;4009;4010;4044;4614;4704;4983;5028;5259;5424;5513;6021;6032;6326;6571;6628;7150;8246;8285;8960;9424;9506	True;True;True;True;True;True;True;True;True;True;True;True;True;True;True;True;True;True;True;True;True;True;True;True;True;True;True;True;True;True;True;True;True;True;True	234;451;739;2245;2499;2502;2735;2870;3084;3109;3187;3213;3950;4326;4401;4402;4445;5050;5150;5454;5502;5758;5940;6034;6710;6721;7065;7416;7495;8155;9367;9411;10165;10707;10804	746;747;1498;2529;2530;2531;2532;2533;7618;7619;7620;8434;8435;8436;8437;8438;8444;8445;8446;9382;9383;9384;9385;9878;9879;9880;9881;9882;9883;10677;10678;10770;10771;10772;10773;10774;11076;11158;11159;11160;13779;13780;15169;15170;15171;15172;15173;15174;15443;15444;15621;15622;15623;17793;18098;19271;19442;19443;19444;19445;19446;20338;20914;21227;23413;23414;23440;24620;24621;25710;25974;2597…	634;635;1256;2162;2163;2164;2165;6526;6527;7306;7307;7308;7314;7315;8228;8229;8230;8647;8648;8649;9357;9439;9440;9690;9758;9759;12030;12031;13239;13240;13241;13242;13243;13462;13463;13600;13601;15439;15710;16769;16924;17679;18166;18424;20307;20308;20329;21390;21391;22350;22573;24455;28144;28145;28312;30687;32354;32685	635;1256;2165;6526;7308;7314;8228;8648;9357;9439;9690;9759;12030;13239;13462;13463;13601;15439;15710;16769;16924;17679;18166;18424;20307;20329;21390;22350;22573;24455;28144;28312;30687;32354;32685	218;219		437;438	452;458		984;2819
Q96SB4;H3BLV9;D6RBM8;A8MPP7;A8MPY5;E7ETV6;Q9UPE1;H0Y932;H7C2I2;C9J2M4;C9JWF7	SRSF protein kinase 1	SRPK1	sp|Q96SB4|SRPK1_HUMAN SRSF protein kinase 1 OS=Homo sapiens OX=9606 GN=SRPK1 PE=1 SV=2;tr|H3BLV9|H3BLV9_HUMAN SRSF protein kinase 1 (Fragment) OS=Homo sapiens OX=9606 GN=SRPK1 PE=1 SV=1	11	18	0	13	0	15	0	17	74.324	655	0	76.022	0	20.8	0	24.6	0	28.7		195830000		269330000		366600000		2.77253e+08			1031	206;739;1863;3325;3480;3642;3718;3735;4347;4500;4554;6988;7191;7375;7376;7664;7864;8897	True;True;True;True;True;True;True;True;True;True;True;True;True;True;True;True;True;True	222;818;2063;3660;3828;3998;4082;4100;4764;4928;4984;7975;8198;8397;8398;8716;8934;10098	700;701;2789;2790;2791;6970;6971;12634;12635;12636;13326;13327;13951;14244;14245;14246;14247;14248;14329;14330;14331;16783;16784;16785;17375;17376;17377;17575;17576;17577;27521;27522;27523;27524;27525;28299;28300;28301;28302;28303;28304;28969;28970;28971;28972;30077;30852;30853;30854;35007;35008;35009	600;601;602;603;2381;2382;5980;11047;11048;11645;11646;12184;12428;12429;12430;12431;12512;14610;15099;15100;15265;15266;15267;23919;23920;23921;23922;24552;24553;24554;24555;24556;24557;25118;25119;25120;25121;26057;26761;26762;26763;30477;30478;30479	602;2381;5980;11048;11646;12184;12430;12512;14610;15100;15267;23921;24557;25120;25121;26057;26763;30477			900			143
Q96QR8;Q9UJV8	Transcriptional activator protein Pur-beta	PURB	sp|Q96QR8|PURB_HUMAN Transcriptional activator protein Pur-beta OS=Homo sapiens OX=9606 GN=PURB PE=1 SV=3	2	12	0	9	0	11	0	8	33.24	312	0	55.679	0	51	0	51	0	43.6		194950000		269280000		214390000		2.26207e+08			1028	490;1316;2676;2677;2681;2686;3485;4672;4905;5485;9150;9683	True;True;True;True;True;True;True;True;True;True;True;True	540;1472;2954;2955;2959;2964;3833;5114;5369;6003;10387;10992	1858;1859;1860;1861;1862;1863;4932;4933;4934;4935;4936;4937;10196;10197;10198;10199;10200;10215;10228;10229;13343;13344;17980;17981;18944;18945;18946;21089;21090;36058;36059;36060;36061;36062;36063;38204;38205	1565;1566;1567;1568;1569;4214;4215;4216;4217;4218;4219;4220;8937;8938;8939;8953;8965;8966;11659;15605;16483;16484;16485;18305;18306;31393;31394;31395;31396;33217;33218	1567;4217;8937;8938;8953;8965;11659;15605;16484;18306;31395;33218			899			77
A0A7I2V647;A0A7I2V3Z6;A0A7I2V547;H0YAE3;A0A7I2V481;A0A7I2V3R7;A0A7I2YQL7			tr|A0A7I2V647|A0A7I2V647_HUMAN Ras GTPase-activating protein-binding protein 2 OS=Homo sapiens OX=9606 GN=G3BP2 PE=4 SV=1	7	15	1	13	2	15	1	14	40.197	355	0	5.0083	3.7	43.4	8.5	45.9	3.7	42.3		194660000		170320000		202520000		1.89167e+08			195	1953;2289;2455;2820;3208;3801;4216;5203;5238;7903;7904;8082;8635;9585;9586	False;False;False;False;False;False;False;False;False;False;True;False;False;False;False	2166;2533;2534;2718;3114;3534;4172;4173;4627;4628;5698;5736;8977;8978;9180;9181;9812;10889;10890	7312;7313;7314;7315;7316;7317;7318;8569;8570;8571;8572;8573;8574;8575;8576;9312;9313;9314;9315;9316;9317;9318;9319;9320;10811;10812;10813;12191;12192;12193;14632;14633;14634;14635;16249;16250;16251;16252;16253;16254;16255;16256;20141;20142;20260;20261;20262;20263;20264;20265;20266;20267;20268;20269;20270;30997;30998;30999;31000;31001;31002;31003;31004;31005;31006;31007;31721;31722;31723;31724;317…	6265;6266;6267;6268;7422;7423;7424;7425;7426;7427;7428;7429;8165;8166;8167;8168;8169;9475;9476;9477;10655;10656;10657;12752;12753;14148;14149;14150;14151;14152;14153;14154;17502;17606;17607;17608;17609;17610;17611;17612;17613;26881;26882;26883;26884;26885;26886;26887;26888;26889;26890;26891;26892;26893;27505;27506;27507;27508;27509;27510;27511;29559;29560;29561;29562;29563;29564;29565;29566;29567…	6268;7424;8167;9476;10657;12753;14148;17502;17613;26881;26885;27509;29562;32902;32903			134;135;136;137;138;139			15;36;225;268;318;319
Q13595;F8WEH2	Transformer-2 protein homolog alpha	TRA2A	sp|Q13595|TRA2A_HUMAN Transformer-2 protein homolog alpha OS=Homo sapiens OX=9606 GN=TRA2A PE=1 SV=1	2	10	0	9	0	9	0	9	32.688	282	0	28.457	0	29.8	0	29.8	0	27		193180000		263170000		329930000		2.62093e+08			820	578;1201;3265;3960;3961;7126;7267;8630;9388;9446	True;True;True;True;True;False;True;True;True;True	642;1335;3593;4350;4351;8131;8277;9807;10669;10734	2204;2205;2206;2207;2208;4499;4500;12387;12388;12389;12390;15283;15284;15285;15286;15287;15288;15289;15290;15291;28098;28099;28100;28547;28548;28549;33969;33970;33971;37102;37310;37311;37312;37313;37314;37315;37316	1861;1862;1863;1864;1865;3843;10824;10825;10826;10827;13322;13323;13324;13325;13326;13327;13328;13329;24382;24383;24757;24758;29550;32254;32442;32443;32444;32445;32446;32447	1865;3843;10827;13326;13329;24382;24757;29550;32254;32446
Q08170;A0A0D9SEM4;A0A0D9SGD2	Serine/arginine-rich splicing factor 4	SRSF4	sp|Q08170|SRSF4_HUMAN Serine/arginine-rich splicing factor 4 OS=Homo sapiens OX=9606 GN=SRSF4 PE=1 SV=2;tr|A0A0D9SEM4|A0A0D9SEM4_HUMAN Serine/arginine-rich-splicing factor 4 (Fragment) OS=Homo sapiens OX=9606 GN=SRSF4 PE=1 SV=1	3	15	2	14	1	13	1	13	56.678	494	0	37.885	3.4	20.6	1.8	20.6	2	21.5	1268400	190840000		200850000	622400	189990000	945400	1.93893e+08	205.091	7.68012	792	458;459;941;952;1142;3931;4667;4668;4948;5850;5921;5922;6382;7534;8869	True;True;False;False;True;True;True;True;False;True;True;True;False;True;False	502;503;504;1048;1060;1270;4318;5108;5109;5110;5415;6501;6598;6599;6600;6601;7133;7134;8577;10069	1695;1696;1697;1698;1699;1700;1701;1702;3513;3514;3515;3544;3545;3546;4268;4269;4270;15153;15154;17958;17959;17960;17961;17962;17963;17964;17965;17966;17967;19116;19117;19118;19119;19120;22652;23026;23027;23028;23029;23030;23031;23032;23033;23034;23035;23036;23037;24888;24889;24890;24891;24892;24893;24894;24895;24896;29598;29599;29600;29601;29602;29603;34897;34898;34899;34900	1416;1417;1418;1419;1420;1421;1422;3001;3002;3023;3024;3025;3656;13224;13225;15592;15593;15594;15595;16628;16629;16630;16631;16632;16633;19639;19977;19978;19979;19980;19981;19982;19983;19984;19985;19986;21630;21631;21632;21633;21634;21635;21636;21637;21638;25651;25652;25653;25654;30380;30381;30382	1418;1422;3001;3024;3656;13225;15592;15595;16628;19639;19977;19985;21631;25652;30380	321;322;323			35;56;166
P60709;E7EVS6;A0A6Q8PFE4;A0A2R8Y793;A0A2R8YGF8;A0A6Q8PH58;G5E9R0;C9JZR7;Q6S8J3;C9JUM1;A5A3E0;C9JTX5;P0CG38;A0A2R8YFE2;A0A2R8YEA7;Q9BYX7;P0CG39;F8WCH0;A0A6Q8PGD7	Actin, cytoplasmic 1;Actin, cytoplasmic 1, N-terminally processed	ACTB	sp|P60709|ACTB_HUMAN Actin, cytoplasmic 1 OS=Homo sapiens OX=9606 GN=ACTB PE=1 SV=1;tr|E7EVS6|E7EVS6_HUMAN Actin, cytoplasmic 1 OS=Homo sapiens OX=9606 GN=ACTB PE=1 SV=9;tr|A0A6Q8PFE4|A0A6Q8PFE4_HUMAN Actin, cytoplasmic 1 OS=Homo sapiens OX=9606 GN=ACTB PE	19	20	8	12	10	16	19	11	41.736	375	0	134.82	23.2	34.4	29.1	50.1	60.3	36.8	48819000	183780000	73012000	648880000	1988100000	315880000	7.0331e+08	3.82847e+08	0.54435	-0.877395	699	302;820;821;985;1212;1339;1340;1709;3285;3419;3704;3758;4094;4166;4650;6447;6448;7977;8424;8566	True;True;True;True;True;True;True;True;True;True;True;True;True;True;True;True;True;True;True;True	325;326;913;914;1098;1099;1347;1348;1496;1497;1498;1897;3613;3759;4065;4127;4499;4574;5089;5090;7232;7233;7234;9061;9574;9575;9735	1062;1063;1064;1065;1066;1067;3097;3098;3099;3100;3101;3102;3103;3104;3105;3106;3107;3108;3690;3691;3692;3693;4538;4539;4540;4541;4542;4543;4544;5014;5015;5016;5017;5018;5019;5020;5021;5022;5023;5024;5025;5026;5027;5028;5029;5030;5031;6431;6432;6433;12461;12462;12463;12464;12465;12466;12467;13050;13051;13052;13053;13054;14182;14183;14184;14185;14452;15815;15816;15817;15818;15819;15820;16074;17909…	893;894;895;896;897;2648;2649;2650;2651;2652;2653;3154;3155;3156;3157;3872;3873;3874;3875;4289;4290;4291;4292;4293;4294;4295;4296;4297;4298;5518;5519;10901;10902;10903;10904;10905;10906;10907;11408;11409;11410;12371;12372;12373;12613;13782;13783;13784;13785;13786;13787;13999;15551;15552;15553;21865;21866;21867;21868;21869;21870;21871;21872;21873;21874;27177;27178;27179;27180;27181;27182;27183;271…	895;2648;2651;3155;3874;4290;4297;5519;10904;11409;12373;12613;13782;13999;15551;21872;21874;27177;28781;29299	286		615;616;617;618;619;620;621	12		16;44;47;153;227;305;325
Q9P258	Protein RCC2	RCC2	sp|Q9P258|RCC2_HUMAN Protein RCC2 OS=Homo sapiens OX=9606 GN=RCC2 PE=1 SV=2	1	20	0	15	0	19	0	19	56.084	522	0	101.22	0	39.5	0	50.4	0	49.4		182360000		390140000		596880000		3.89793e+08			1128	7;305;306;852;1049;1358;1359;2963;3062;4357;4838;4916;5936;6020;7817;8211;8243;8502;8717;9420	True;True;True;True;True;True;True;True;True;True;True;True;True;True;True;True;True;True;True;True	9;329;330;948;1168;1517;1518;3267;3373;4776;5292;5380;6620;6709;8883;9327;9364;9670;9902;10702	37;38;39;40;1079;1080;1081;1082;1083;1084;1085;1086;1087;3204;3205;3206;3918;3919;3920;5113;5114;5115;5116;11333;11334;11668;11669;11670;16827;16828;16829;18699;18700;18988;18989;18990;18991;18992;23088;23089;23090;23409;23410;23411;23412;30665;30666;30667;32236;32237;32238;32239;32406;32407;32408;33478;33479;34300;34301;34302;37208	36;37;38;905;906;907;908;909;910;911;2728;2729;2730;3342;3343;3344;4372;4373;4374;4375;9906;9907;10204;14635;14636;16287;16530;16531;16532;16533;20028;20029;20030;20031;20303;20304;20305;20306;26602;27976;27977;27978;28139;29120;29121;29839;29840;29841;32343	36;905;911;2729;3344;4372;4374;9907;10204;14635;16287;16533;20030;20303;26602;27978;28139;29120;29841;32343	460		968;969	18		371;491
U3KQK0;Q99880;Q99879;Q99877;Q93079;Q5QNW6;P62807;P58876;P57053;O60814;Q16778;P33778;P23527;P06899;Q8N257;Q96A08	Histone H2B;Histone H2B type 1-L;Histone H2B type 1-M;Histone H2B type 1-N;Histone H2B type 1-H;Histone H2B type 2-F;Histone H2B type 1-C/E/F/G/I;Histone H2B type 1-D;Histone H2B type F-S;Histone H2B type 1-K;Histone H2B type 2-E;Histone H2B type 1-B;Histone H2B type 1-O;Histone H2B type 1-J;Histone H2B type 3-B;Histone H2B type 1-A	HIST1H2BN;HIST1H2BL;HIST1H2BM;HIST1H2BH;HIST2H2BF;HIST1H2BC;HIST1H2BD;H2BFS;HIST1H2BK;HIST2H2BE;HIST1H2BB;HIST1H2BO;HIST1H2BJ;HIST3H2BB;HIST1H2BA	tr|U3KQK0|U3KQK0_HUMAN Histone H2B OS=Homo sapiens OX=9606 GN=H2BC15 PE=1 SV=1;sp|Q99880|H2B1L_HUMAN Histone H2B type 1-L OS=Homo sapiens OX=9606 GN=H2BC13 PE=1 SV=3;sp|Q99879|H2B1M_HUMAN Histone H2B type 1-M OS=Homo sapiens OX=9606 GN=H2BC14 PE=1 SV=3;sp|	16	4	0	4	0	4	0	4	18.804	166	0	23.291	0	25.9	0	25.9	0	25.9		180730000		421820000		520090000		3.74213e+08			517	553;1701;4200;6816	True;True;True;True	609;610;611;1889;4609;7772;7773	2080;2081;2082;2083;2084;2085;2086;2087;6405;6406;6407;16194;16195;16196;16197;16198;16199;26800;26801;26802;26803;26804;26805;26806;26807;26808	1755;1756;1757;1758;1759;1760;1761;5497;5498;14100;14101;14102;14103;14104;14105;23310;23311;23312;23313;23314;23315;23316	1759;5498;14102;23315			374;375			60;63
A0A0B4J231;B9A064;A0A5H1ZRQ4;P0CG04	Immunoglobulin lambda-like polypeptide 5;Ig lambda-1 chain C regions	IGLL5;IGLC1	tr|A0A0B4J231|A0A0B4J231_HUMAN Immunoglobulin lambda-like polypeptide 5 OS=Homo sapiens OX=9606 GN=IGLL5 PE=1 SV=1;sp|B9A064|IGLL5_HUMAN Immunoglobulin lambda-like polypeptide 5 OS=Homo sapiens OX=9606 GN=IGLL5 PE=2 SV=2;tr|A0A5H1ZRQ4|A0A5H1ZRQ4_HUMAN Immu	4	2	2	1	2	1	2	1	23.15	215	0	4.3887	13	3.7	13	3.7	13	3.7	453940000	179780000	740610000	387520000	715220000	462110000	636590000	3.43137e+08	0.539023	-0.891581	78	773;9228	True;True	858;10479	2924;2925;2926;2927;2928;2929;2930;36423;36424;36425;36426;36427;36428;36429	2497;2498;2499;31697;31698;31699;31700;31701	2499;31698		74			151
Q9H307;G3V5F0;G3V579	Pinin	PNN	sp|Q9H307|PININ_HUMAN Pinin OS=Homo sapiens OX=9606 GN=PNN PE=1 SV=5	3	14	1	11	1	11	0	10	81.627	717	0	73.783	1.4	19.8	1.4	19.8	0	18.1	634650	178910000	15713000	199080000		140680000	8173825	172890000	21.1517	4.4027	1076	1155;1170;1246;2247;3612;4748;5010;5466;5847;6442;6932;6969;8265;8651	True;True;True;True;True;True;True;True;True;True;True;True;True;True	1283;1299;1394;2487;3966;5194;5482;5984;6498;7222;7223;7915;7955;9387;9828	4317;4318;4319;4364;4681;4682;4683;8400;8401;8402;8403;8404;8405;13820;18227;19373;19374;19375;21023;21024;21025;21026;22647;25134;25135;25136;27308;27309;27310;27452;27453;27454;27455;32474;32475;34043;34044;34045	3695;3731;4005;7279;7280;7281;7282;7283;7284;12062;15817;16856;16857;16858;16859;18259;18260;18261;18262;19635;21847;21848;23744;23745;23863;28195;28196;29618;29619;29620	3695;3731;4005;7284;12062;15817;16856;18261;19635;21847;23744;23863;28195;29619			935;936			134;150
I3L2C7;P57678;I3L399;I3L4A4;E7EN12;I3L4M4;I3L1J7	Gem-associated protein 4	GEMIN4	tr|I3L2C7|I3L2C7_HUMAN Gem-associated protein 4 OS=Homo sapiens OX=9606 GN=GEMIN4 PE=1 SV=1;sp|P57678|GEMI4_HUMAN Gem-associated protein 4 OS=Homo sapiens OX=9606 GN=GEMIN4 PE=1 SV=2	7	19	0	10	0	13	0	17	118.82	1047	0	62.413	0	12.3	0	15.7	0	18.4		176170000		226870000		303210000		2.35417e+08			447	450;470;1401;1447;2081;3616;4331;4631;4694;4738;5019;5042;5540;5737;7466;8305;8766;8979;9536	True;True;True;True;True;True;True;True;True;True;True;True;True;True;True;True;True;True;True	494;517;1564;1613;2306;3971;4748;5069;5139;5184;5491;5516;6063;6342;8500;9438;9954;10187;10835	1669;1779;1780;5261;5436;7778;7779;7780;13849;13850;13851;16699;17851;17852;17853;18065;18066;18067;18199;19404;19405;19487;19488;19489;21310;21311;22158;29316;29317;29318;32692;32693;32694;34455;34456;34457;34458;34459;34460;35331;35332;35333;37699	1398;1499;1500;4503;4649;6664;6665;12087;12088;14538;15496;15497;15498;15681;15794;16887;16888;16955;16956;16957;18495;19206;25408;25409;25410;28395;28396;28397;29974;29975;29976;29977;29978;30749;30750;30751;32768	1398;1500;4503;4649;6665;12087;14538;15497;15681;15794;16887;16957;18495;19206;25410;28396;29978;30751;32768			311			821
Q9H6S0;D6RA70;D6RF50;D6R9T8	Probable ATP-dependent RNA helicase YTHDC2	YTHDC2	sp|Q9H6S0|YTDC2_HUMAN 3-5 RNA helicase YTHDC2 OS=Homo sapiens OX=9606 GN=YTHDC2 PE=1 SV=2;tr|D6RA70|D6RA70_HUMAN RNA helicase OS=Homo sapiens OX=9606 GN=YTHDC2 PE=1 SV=1	4	28	1	19	1	20	2	22	160.25	1430	0	74.891	0.7	15.2	0.7	15.9	2.4	19	587770	175970000	902450	215590000	307870	224380000	599363	2.05313e+08	342.552	8.42018	1081	273;390;391;592;620;1390;1858;2225;2340;2823;2972;3523;3673;3791;4557;4617;5182;5420;5785;6728;6989;7722;7778;8258;8436;8471;9262;9411	True;True;True;True;True;True;True;True;True;True;True;True;True;True;True;True;True;True;True;True;True;True;True;True;True;True;True;True	292;421;422;657;687;1553;2058;2463;2589;3117;3276;3875;4032;4162;4987;5053;5672;5935;6424;7639;7976;8782;8840;9380;9590;9632;10514;10693	930;931;932;1381;1382;1383;1384;1385;1386;1387;2255;2256;2257;2368;5233;6960;8339;8340;8341;8342;8343;8746;8747;8748;10819;10820;10821;11363;11364;13499;13500;14059;14060;14061;14062;14063;14591;14592;17583;17584;17585;17797;20058;20059;20060;20900;22411;26404;27526;27527;27528;30294;30295;30296;30509;30510;30511;30512;32457;33200;33201;33352;33353;33354;33355;36524;36525;37183	788;789;1160;1161;1162;1163;1164;1165;1904;1905;1906;2017;4478;5972;7232;7233;7234;7235;7600;7601;9483;9484;9929;11784;11785;12272;12273;12274;12275;12721;15272;15273;15443;17433;17434;18155;19425;22960;23923;23924;23925;26274;26275;26276;26464;26465;28182;28831;28832;28974;28975;28976;28977;31781;31782;32322	789;1160;1165;1904;2017;4478;5972;7235;7601;9484;9929;11785;12275;12721;15272;15443;17434;18155;19425;22960;23924;26276;26464;28182;28831;28974;31782;32322			937;938;939			64;760;844
Q6P158;H7C109;A0A087WZ11;A0A087WW12;H7BZ23	Putative ATP-dependent RNA helicase DHX57	DHX57	sp|Q6P158|DHX57_HUMAN Putative ATP-dependent RNA helicase DHX57 OS=Homo sapiens OX=9606 GN=DHX57 PE=1 SV=2;tr|H7C109|H7C109_HUMAN Putative ATP-dependent RNA helicase DHX57 (Fragment) OS=Homo sapiens OX=9606 GN=DHX57 PE=1 SV=1	5	28	1	25	1	26	0	27	155.6	1386	0	69.232	0.9	23.2	0.9	24	0	25.2	293300000	175680000	23737000	260690000		320330000	158518500	2.52233e+08	1.59119	0.670108	906	644;1161;1195;2419;2555;3317;3783;3965;4330;4888;4918;5145;5343;5399;5490;5831;6238;6468;6471;7678;7918;8117;8435;8557;8755;9068;9434;9626	True;True;True;True;True;True;True;False;True;True;True;True;True;True;True;True;True;True;True;True;True;True;True;True;True;True;True;True	715;1290;1328;2678;2824;3652;4154;4355;4747;5351;5382;5624;5851;5912;6008;6480;6971;7267;7270;8731;8994;9222;9589;9725;9943;10298;10721;10931	2447;2448;2449;4337;4338;4339;4469;4470;4471;9177;9178;9179;9180;9181;9182;9709;9710;9711;12605;12606;12607;14566;15298;15299;15300;16696;16697;16698;18878;18879;18996;18997;18998;19875;19876;19877;20648;20649;20650;20651;20652;20837;20838;20839;20840;20841;21112;21113;21114;21115;22585;22586;22587;22588;22589;22590;24331;24332;25250;25251;25252;25257;25258;25259;30109;30110;30111;30112;30113;310…	2089;2090;3711;3712;3713;3818;3819;3820;8037;8038;8039;8040;8041;8042;8043;8044;8497;8498;11026;11027;11028;12707;13335;13336;13337;14535;14536;14537;16424;16425;16536;16537;17281;17282;17945;17946;17947;17948;17949;18105;18106;18107;18324;18325;18326;18327;19577;19578;19579;19580;19581;19582;21143;21144;21943;21949;21950;21951;26088;26089;26090;26091;26092;26959;26960;26961;27638;27639;27640;276…	2090;3713;3818;8041;8497;11027;12707;13337;14536;16425;16536;17282;17948;18105;18325;19582;21144;21943;21951;26092;26960;27638;28830;29275;29940;31101;32400;33026
A0A087WXK2;A0A087WUL4;A0A087WX23;Q86TG7;A0A087WZG9;B4DSP0;A0A087WYS2	Retrotransposon-derived protein PEG10	PEG10	tr|A0A087WXK2|A0A087WXK2_HUMAN Retrotransposon-derived protein PEG10 OS=Homo sapiens OX=9606 GN=PEG10 PE=1 SV=1;tr|A0A087WUL4|A0A087WUL4_HUMAN Retrotransposon-derived protein PEG10 OS=Homo sapiens OX=9606 GN=PEG10 PE=1 SV=2;tr|A0A087WX23|A0A087WX23_HUMAN R	7	11	0	10	0	11	0	10	80.101	707	0	160.06	0	20.1	0	23.6	0	23.6		175230000		235200000		245940000		218790000			22	539;554;610;1040;1944;5459;5460;6757;7114;7607;9691	True;True;True;True;True;True;True;True;True;True;True	589;612;677;1159;2155;5977;5978;7682;7683;8116;8655;11000	2016;2017;2018;2019;2020;2021;2088;2089;2335;2336;2337;3885;3886;3887;7274;7275;7276;7277;7278;21003;21004;21005;21006;21007;26527;26528;26529;26530;26531;26532;28030;28031;28032;29894;29895;29896;38236;38237;38238;38239;38240;38241	1704;1705;1706;1707;1708;1709;1762;1763;1764;1988;1989;1990;3311;3312;3313;6235;6236;6237;6238;6239;18241;18242;18243;18244;18245;23061;23062;23063;23064;23065;23066;23067;24326;24327;24328;25908;25909;33244;33245;33246;33247;33248;33249	1708;1762;1988;3311;6236;18242;18245;23067;24328;25908;33249			6			367
P83731;C9JXB8;C9JNW5	60S ribosomal protein L24	RPL24	sp|P83731|RL24_HUMAN 60S ribosomal protein L24 OS=Homo sapiens OX=9606 GN=RPL24 PE=1 SV=1;tr|C9JXB8|C9JXB8_HUMAN 60S ribosomal protein L24 OS=Homo sapiens OX=9606 GN=RPL24 PE=1 SV=1;tr|C9JNW5|C9JNW5_HUMAN 60S ribosomal protein L24 OS=Homo sapiens OX=9606 G	3	8	0	5	0	7	0	7	17.779	157	0	23.087	0	27.4	0	33.8	0	36.9		174030000		307780000		538240000		3.40017e+08			765	415;910;5721;6543;6561;8058;8652;8714	True;True;True;True;True;True;True;True	449;450;1011;6315;6316;7375;7404;9152;9829;9898	1492;1493;1494;1495;1496;1497;3406;3407;22070;22071;22072;22073;25585;25677;25678;25679;31628;31629;34046;34047;34048;34282;34283;34284	1251;1252;1253;1254;1255;2905;2906;19133;19134;19135;19136;22243;22322;22323;22324;27431;29621;29622;29824;29825;29826;29827	1253;2905;19135;22243;22324;27431;29621;29824			690;691			1;91
[truncated: 811 more rows]

## Sheet: Protein Groups
Protein IDs	Majority protein IDs	Peptide counts (all)	Peptide counts (razor+unique)	Peptide counts (unique)	Protein names	Gene names	Fasta headers	Number of proteins	Peptides	Razor + unique peptides	Unique peptides	Peptides KD3	Peptides KD4	Peptides KD5	Peptides KD6	Peptides KD7	Peptides KD8	Razor + unique peptides KD3	Razor + unique peptides KD4	Razor + unique peptides KD5	Razor + unique peptides KD6	Razor + unique peptides KD7	Razor + unique peptides KD8	Unique peptides KD3	Unique peptides KD4	Unique peptides KD5	Unique peptides KD6	Unique peptides KD7	Unique peptides KD8	Sequence coverage [%]	Unique + razor sequence coverage [%]	Unique sequence coverage [%]	Mol. weight [kDa]	Sequence length	Sequence lengths	Q-value	Score	Identification type KD3	Identification type KD4	Identification type KD5	Identification type KD6	Identification type KD7	Identification type KD8	Sequence coverage KD3 [%]	Sequence coverage KD4 [%]	Sequence coverage KD5 [%]	Sequence coverage KD6 [%]	Sequence coverage KD7 [%]	Sequence coverage KD8 [%]
[truncated: 1,052 more rows]
[truncated: 43 more columns]

[truncated: 3 more sheets: Peptides, Evidence, Panther MF GO ]
